# Supplementary material for: Identification of a two-component regulatory system involved in antimicrobial peptide resistance in Streptococcus pneumoniae
Source: PLoS Pathog. 2022 Apr 8;18(4):e1010458. doi: 10.1371/journal.ppat.1010458 (PMC9020739; doi:10.1371/journal.ppat.1010458)
Supplement: S1 Data — (XLSX) [file ppat.1010458.s012.xlsx]

## Sheet: Outline
		DESCRIPTION OF DATA EXPERIMENT 1 CONTENT
	SHEET #	NAME	CONTENT
	Outline	Description sheet	Description of Data Experiment 1 spreadsheet content
	Sheet 2	Raw Data experiment 1	Data of experiment 1 containing Ratio (R6 WT - Bacitracin) / (R6 DTCS - Bacitracin) and Ratio (R6 WT) / (R6 DTCS)
	Sheet 3	Raw Data experiment 1	Data of experiment 1 containing Ratio (R6 WT - Bacitracin) / (R6 WT) and Ratio (R6 DTCS - Bacitracin) / (R6 DTCS)
	Sheet 4	Overrepresented proteins	Overrepresented proteins for Ratio (R6 WT - Bacitracin) / (R6 DTCS - Bacitracin), Ratio (R6 WT) / (R6 DTCS), Ratio (R6 WT - Bacitracin) / (R6 WT) and Ratio (R6 DTCS - Bacitracin) / (R6 DTCS)
	Sheet 5	Underrepresented proteins	Underrepresented proteins for Ratio (R6 WT - Bacitracin) / (R6 DTCS - Bacitracin), Ratio (R6 WT) / (R6 DTCS), Ratio (R6 WT - Bacitracin) / (R6 WT) and Ratio (R6 DTCS - Bacitracin) / (R6 DTCS)
		DESCRIPTION OF DATA EXPERIMENT 2 CONTENT
	SHEET #	NAME	CONTENT
	Outline	Description sheet	Description of Data Experiment 2 spreadsheet content
	Sheet 6	Raw Data experiment 2	Data of experiment 2 containing Ratio (R6 WT - Bacitracin) / (R6 DTCS - Bacitracin) and Ratio (R6 WT) / (R6 DTCS)
	Sheet 7	Raw Data experiment 2	Data of experiment 2 containing Ratio (R6 WT - Bacitracin) / (R6 WT) and Ratio (R6 DTCS - Bacitracin) / (R6 DTCS)
	Sheet 8	Overrepresented proteins	Overrepresented proteins for Ratio (R6 WT - Bacitracin) / (R6 DTCS - Bacitracin), Ratio (R6 WT) / (R6 DTCS), Ratio (R6 WT - Bacitracin) / (R6 WT) and Ratio (R6 DTCS - Bacitracin) / (R6 DTCS)
	Sheet 9	Underrepresented proteins	Underrepresented proteins for Ratio (R6 WT - Bacitracin) / (R6 DTCS - Bacitracin), Ratio (R6 WT) / (R6 DTCS), Ratio (R6 WT - Bacitracin) / (R6 WT) and Ratio (R6 DTCS - Bacitracin) / (R6 DTCS)
		DESCRIPTION OF DATA EXPERIMENT 3 CONTENT
	SHEET #	NAME	CONTENT
	Outline	Description sheet	Description of Data Experiment 3 (R800 strains) spreadsheet content
	Sheet 10	Raw Data experiment (R800 strains)	Data of experiment (R800 strains) containing Ratio (R800 DHK Pcomx RR-HK - 32 µg/mL Bacitracin) / (R800 DHK Pcomx RR-HK - 1 µg/mL Bacitracin)
	Sheet 11	Overrepresented proteins	Overrepresented proteins for Ratio (R800 DHK Pcomx RR-HK - 32 µg/mL Bacitracin) / (R800 DHK Pcomx RR-HK - 1 µg/mL Bacitracin)
	Sheet 12	Underrepresented proteins	Underrepresented proteins for Ratio (R800 DHK Pcomx RR-HK - 32 µg/mL Bacitracin) / (R800 DHK Pcomx RR-HK - 1 µg/mL Bacitracin)
			Note : Proteins are significantly overrepresented when Ratio > 2 , log2 (Ratio) > 1, p-value < 0.05 and -Log10 (p-value) > 1.3
			Note : Proteins are significantly underrepresented when Ratio < 0.5 , log2 (Ratio) < -1, p-value < 0.05 and -Log10 (p-value) > 1.3

## Sheet: Sheet 2
Protein FDR Confidence: Combined	Master	Accession	Description	Sum PEP Score	Coverage [%]	# Peptides	# PSMs	# Unique Peptides	# AAs	MW [kDa]	calc. pI	Score Sequest HT: Sequest HT	# Peptides (by Search Engine): Sequest HT	Abundance Ratio: (R6 WT-Bacitracin) / (R6 DTCS-Bacitracin)	Abundance Ratio: (R6 WT) / (R6 DTCS)	Abundance Ratio (log2): (R6 WT-Bacitracin) / (R6 DTCS-Bacitracin)	Abundance Ratio (log2): (R6 WT) / (R6 DTCS)	Abundance Ratio P-Value: (R6 WT-Bacitracin) / (R6 DTCS-Bacitracin)	Abundance Ratio P-Value: (R6 WT) / (R6 DTCS)
High	Master Protein	P66525	30S ribosomal protein S21 OS=Streptococcus pneumoniae (strain ATCC BAA-255 / R6) OX=171101 GN=rpsU PE=3 SV=1	40.227	69	8	56	8	58	7	11.3	115.95	8	0.791	0.352	-0.34	-1.51	0.237941	1e-17
High	Master Protein	A0A0H2ZL02	Uncharacterized protein OS=Streptococcus pneumoniae serotype 2 (strain D39 / NCTC 7466) OX=373153 GN=SPD_1943 PE=4 SV=1	6.648	26	2	7	2	76	8.4	10.07	20.01	2	1.245	0.47	0.32	-1.09	0.0829258	1e-17
High	Master Protein	A0A0H2ZP20	Preprotein translocase, YajC subunit OS=Streptococcus pneumoniae serotype 2 (strain D39 / NCTC 7466) OX=373153 GN=yajC-2 PE=4 SV=1	49.953	45	4	60	4	99	11	5.45	173.99	4	0.835	0.485	-0.26	-1.04	0.383152	1e-17
High	Master Protein	Q8DNY0	Confers low level cadmium resistance in Staphylococcus aureus OS=Streptococcus pneumoniae (strain ATCC BAA-255 / R6) OX=171101 GN=cadD PE=4 SV=1	8.817	9	1	6	1	204	22.8	4.28	24.45	1	1.13	0.485	0.18	-1.05	0.410738	1e-17
High	Master Protein	A0A0H2ZQ95	Uncharacterized protein OS=Streptococcus pneumoniae serotype 2 (strain D39 / NCTC 7466) OX=373153 GN=SPD_0959 PE=4 SV=1	12.135	27	3	11	3	109	12.4	4.21	27.96	3	2.105	0.512	1.07	-0.97	1.13858e-07	1e-17
High	Master Protein	A0A0H2ZNU4	Alpha-glycerophosphate oxidase OS=Streptococcus pneumoniae serotype 2 (strain D39 / NCTC 7466) OX=373153 GN=glpO PE=4 SV=1	12.75	8	4	9	4	608	66.8	5.12	15.8	4	0.733	0.515	-0.45	-0.96	0.0622355	1e-17
High	Master Protein	A0A0H2ZP97	Uncharacterized protein OS=Streptococcus pneumoniae serotype 2 (strain D39 / NCTC 7466) OX=373153 GN=SPD_1360 PE=3 SV=1	68.026	78	7	122	7	64	6.6	5.11	324.82	7	1.081	0.542	0.11	-0.88	0.378803	1e-17
High	Master Protein	Q8DPA4	Uncharacterized protein OS=Streptococcus pneumoniae (strain ATCC BAA-255 / R6) OX=171101 GN=spr1268 PE=4 SV=1	47.845	62	6	46	6	127	13.7	8.94	140.75	6	1.059	0.614	0.08	-0.7	0.460137	1.64428e-11
High	Master Protein	Q8DQS6	Uncharacterized protein OS=Streptococcus pneumoniae (strain ATCC BAA-255 / R6) OX=171101 GN=spr0521 PE=4 SV=1	9.4	16	3	5	3	294	34.3	5.19	14.41	3	0.974	0.651	-0.04	-0.62	0.990318	2.24407e-09
High	Master Protein	Q8CZ88	Uncharacterized protein OS=Streptococcus pneumoniae (strain ATCC BAA-255 / R6) OX=171101 GN=spr0179 PE=4 SV=1	23.166	38	4	14	4	172	18.9	4.81	45.45	4	0.944	0.697	-0.08	-0.52	0.876852	3.37733e-07
High	Master Protein	A0A0H2ZPQ3	Membrane protein, putative OS=Streptococcus pneumoniae serotype 2 (strain D39 / NCTC 7466) OX=373153 GN=SPD_1769 PE=3 SV=1	9.978	11	3	8	3	235	25.8	9.6	19.96	3	1.318	0.697	0.4	-0.52	0.0383469	3.57645e-07
High	Master Protein	A0A0H2ZRK9	7,8-dihydroneopterin aldolase OS=Streptococcus pneumoniae serotype 2 (strain D39 / NCTC 7466) OX=373153 GN=sulD PE=3 SV=1	13.984	17	5	10	5	270	31.1	5.21	19.53	5	0.936	0.705	-0.09	-0.5	0.806875	7.91963e-07
High	Master Protein	A0A0H2ZMX6	Pneumococcal surface protein A OS=Streptococcus pneumoniae serotype 2 (strain D39 / NCTC 7466) OX=373153 GN=pspA PE=4 SV=1	85.272	27	22	81	18	619	68.6	5.17	221.88	22	1.185	0.707	0.25	-0.5	0.132762	9.51858e-07
High	Master Protein	A0A0H2ZRJ1	Uncharacterized protein OS=Streptococcus pneumoniae serotype 2 (strain D39 / NCTC 7466) OX=373153 GN=SPD_0487 PE=4 SV=1	9.136	26	2	9	2	81	8.9	5.1	26.31	2	1.164	0.716	0.22	-0.48	0.259337	2.05576e-06
High	Master Protein	A0A0H2ZNK5	Membrane protein, putative OS=Streptococcus pneumoniae serotype 2 (strain D39 / NCTC 7466) OX=373153 GN=SPD_0040 PE=3 SV=1	9.6	6	2	7	2	336	36	9.57	22.41	2	1.703	0.723	0.77	-0.47	0.000128183	3.97655e-06
High	Master Protein	P0A472	50S ribosomal protein L7/L12 OS=Streptococcus pneumoniae (strain ATCC BAA-255 / R6) OX=171101 GN=rplL PE=3 SV=2	279.628	95	12	1928	12	122	12.4	4.49	6650.68	12	1.003	0.738	0	-0.44	0.710723	1.31791e-05
High	Master Protein	Q8DP48	ABC transporter membrane-spanning permease-glutamine transport OS=Streptococcus pneumoniae (strain ATCC BAA-255 / R6) OX=171101 GN=glnP PE=3 SV=1	15.023	21	4	15	4	232	26.1	9.73	46	4	0.995	0.749	-0.01	-0.42	0.852599	3.34255e-05
High	Master Protein	Q8DQF6	Uncharacterized protein OS=Streptococcus pneumoniae (strain ATCC BAA-255 / R6) OX=171101 GN=spr0697 PE=4 SV=1	6.699	30	2	5	2	107	12.4	5.27	16.04	2	1.453	0.75	0.54	-0.41	0.0123246	3.5671e-05
High	Master Protein	A0A0H2ZRH8	Uncharacterized protein OS=Streptococcus pneumoniae serotype 2 (strain D39 / NCTC 7466) OX=373153 GN=SPD_1082 PE=4 SV=1	9.931	18	2	6	2	100	11.4	4.81	22.7	2	1.403	0.758	0.49	-0.4	0.0317175	6.13404e-05
High	Master Protein	Q8DRI9	L-serine dehydratase beta subunit OS=Streptococcus pneumoniae (strain ATCC BAA-255 / R6) OX=171101 GN=sdaB PE=4 SV=1	11.208	14	3	7	3	223	24.3	6.96	19.87	3	0.716	0.766	-0.48	-0.38	0.0386943	0.000114236
High	Master Protein	A0A0H2ZPN8	Acyl carrier protein OS=Streptococcus pneumoniae serotype 2 (strain D39 / NCTC 7466) OX=373153 GN=acpP PE=3 SV=1	54.962	42	3	543	3	74	8.3	3.8	1763.2	3	1.077	0.767	0.11	-0.38	0.391916	0.000118141
High	Master Protein	Q8DQD5	ABC transporter membrane-spanning permease-glutamine transport OS=Streptococcus pneumoniae (strain ATCC BAA-255 / R6) OX=171101 GN=glnP PE=3 SV=1	18.338	20	4	15	4	229	25.2	9.7	44.42	4	1.085	0.773	0.12	-0.37	0.383697	0.000179858
High	Master Protein	Q8DPF1	Uncharacterized protein OS=Streptococcus pneumoniae (strain ATCC BAA-255 / R6) OX=171101 GN=spr1195 PE=4 SV=1	15.384	18	5	8	5	307	34.9	4.98	21.95	5	1.222	0.787	0.29	-0.35	0.130881	0.000430552
High	Master Protein	Q8DNS8	Phosphotransferase system enzyme II OS=Streptococcus pneumoniae (strain ATCC BAA-255 / R6) OX=171101 GN=scrA PE=4 SV=1	42.65	19	9	30	9	627	65.6	5.41	87.98	9	0.811	0.813	-0.3	-0.3	0.294445	0.00204759
High	Master Protein	Q8CYD7	UPF0337 protein spr1626 OS=Streptococcus pneumoniae (strain ATCC BAA-255 / R6) OX=171101 GN=spr1626 PE=3 SV=1	53.766	60	6	227	6	67	7	4.88	515.54	6	0.991	0.817	-0.01	-0.29	0.772129	0.00240857
High	Master Protein	Q8CZ01	Uncharacterized protein OS=Streptococcus pneumoniae (strain ATCC BAA-255 / R6) OX=171101 GN=spr0643 PE=4 SV=1	24.286	55	3	19	3	115	12.9	4.87	52.07	3	2.791	0.817	1.48	-0.29	9.52571e-13	0.00246595
High	Master Protein	G6J9R6	Preprotein translocase, SecG subunit OS=Streptococcus pneumoniae GA47502 OX=760839 GN=secG PE=4 SV=1	12.851	22	1	9	1	77	8.5	9.7	35.53	1	1.694	0.82	0.76	-0.29	0.000401382	0.00293495
High	Master Protein	Q8CWN9	10 kDa chaperonin OS=Streptococcus pneumoniae (strain ATCC BAA-255 / R6) OX=171101 GN=groS PE=3 SV=1	92.32	87	8	105	8	94	9.9	5.01	366.48	8	0.853	0.826	-0.23	-0.27	0.468968	0.00401458
High	Master Protein	Q8DPP5	PTS system, lactose-specific IIBC component OS=Streptococcus pneumoniae (strain ATCC BAA-255 / R6) OX=171101 GN=lacE PE=4 SV=1	16.484	12	5	6	5	563	61	6.6	18.31	5	0.888	0.828	-0.17	-0.27	0.523695	0.00428877
High	Master Protein	Q8DNN3	Uncharacterized protein OS=Streptococcus pneumoniae (strain ATCC BAA-255 / R6) OX=171101 GN=spr1625 PE=4 SV=1	313.872	94	19	898	19	202	21.8	4.69	3032.81	19	0.938	0.828	-0.09	-0.27	0.932685	0.00427005
High	Master Protein	Q8DN47	Uncharacterized protein OS=Streptococcus pneumoniae (strain ATCC BAA-255 / R6) OX=171101 GN=spr1929 PE=4 SV=1	10.971	34	2	8	2	71	8.2	5.11	31.95	2	1.429	0.83	0.52	-0.27	0.00843884	0.00481591
High	Master Protein	Q8DPQ0	Histidine-containing phosphocarrier protein of the PTS OS=Streptococcus pneumoniae (strain ATCC BAA-255 / R6) OX=171101 GN=ptsH PE=4 SV=1	73.019	83	3	167	3	87	8.9	4.88	528.14	3	1.186	0.831	0.25	-0.27	0.13111	0.00498648
High	Master Protein	Q8DN31	Arginine deiminase OS=Streptococcus pneumoniae (strain ATCC BAA-255 / R6) OX=171101 GN=spr1955 PE=3 SV=1	82.872	57	12	78	12	247	28.3	4.75	242.13	12	1.053	0.832	0.07	-0.27	0.484618	0.0051921
High	Master Protein	Q8CYD8	Uncharacterized protein OS=Streptococcus pneumoniae (strain ATCC BAA-255 / R6) OX=171101 GN=spr1623 PE=4 SV=1	43.782	40	10	38	10	190	22.1	9.69	86.44	10	0.998	0.841	0	-0.25	0.728198	0.00791985
High	Master Protein	A0A0H2ZML6	Sensor histidine kinase PnpS OS=Streptococcus pneumoniae serotype 2 (strain D39 / NCTC 7466) OX=373153 GN=pnpS PE=4 SV=1	16.542	14	6	13	6	443	49.7	5.88	27.87	6	0.934	0.843	-0.1	-0.25	0.88593	0.00897376
High	Master Protein	Q8DPP4	PTS system, lactose-specific IIA component OS=Streptococcus pneumoniae (strain ATCC BAA-255 / R6) OX=171101 GN=lacF PE=4 SV=1	14.636	38	3	17	3	105	11.5	5.24	52.49	3	0.976	0.844	-0.03	-0.24	0.842559	0.00916646
High	Master Protein	A0A0H2ZLN3	Uncharacterized protein OS=Streptococcus pneumoniae serotype 2 (strain D39 / NCTC 7466) OX=373153 GN=SPD_0249 PE=4 SV=1	136.678	79	23	116	23	349	38.9	5.69	383.12	23	0.751	0.847	-0.41	-0.24	0.112896	0.0106873
High	Master Protein	A0A0H2ZNN5	DNA processing protein DprA, putative OS=Streptococcus pneumoniae serotype 2 (strain D39 / NCTC 7466) OX=373153 GN=SPD_1122 PE=4 SV=1	7.545	11	2	5	2	282	31	5.69	16.1	2	1.3	0.851	0.38	-0.23	0.0844214	0.0124131
High	Master Protein	A0A0H2ZP17	A/G-specific adenine glycosylase OS=Streptococcus pneumoniae serotype 2 (strain D39 / NCTC 7466) OX=373153 GN=mutY PE=4 SV=1	13.435	14	4	9	4	391	45.3	4.97	25.7	4	0.958	0.852	-0.06	-0.23	0.954172	0.0133112
High	Master Protein	Q8CYU3	Uncharacterized protein OS=Streptococcus pneumoniae (strain ATCC BAA-255 / R6) OX=171101 GN=spr0933 PE=4 SV=1	7.841	38	2	15	2	72	8.1	7.96	31.97	2	1.42	0.852	0.51	-0.23	0.0154036	0.0131212
High	Master Protein	A0A0H2ZMW6	Ribosomal silencing factor RsfS OS=Streptococcus pneumoniae serotype 2 (strain D39 / NCTC 7466) OX=373153 GN=rsfS PE=3 SV=1	33.306	40	5	42	5	117	12.8	4.7	114.84	5	0.941	0.854	-0.09	-0.23	0.955857	0.0140115
High	Master Protein	P63743	Glycerol kinase OS=Streptococcus pneumoniae (strain ATCC BAA-255 / R6) OX=171101 GN=glpK PE=3 SV=1	44.721	33	15	51	15	502	55.8	5.11	129.26	15	1.053	0.857	0.07	-0.22	0.483396	0.0160358
High	Master Protein	A0A0H2ZNY2	Pneumococcal histidine triad protein E OS=Streptococcus pneumoniae serotype 2 (strain D39 / NCTC 7466) OX=373153 GN=phtE PE=4 SV=1	150.06	48	36	121	36	1039	114.6	5.85	344.66	36	1.233	0.857	0.3	-0.22	0.0763863	0.0163356
High	Master Protein	Q8DMY0	Energy-coupling factor transporter ATP-binding protein EcfA2 OS=Streptococcus pneumoniae (strain ATCC BAA-255 / R6) OX=171101 GN=ecfA2 PE=3 SV=1	29.903	27	6	25	6	279	30.5	5.41	80.92	6	0.833	0.858	-0.26	-0.22	0.369117	0.0165208
High	Master Protein	A0A0H2ZQA5	UPF0237 protein SPD_0220 OS=Streptococcus pneumoniae serotype 2 (strain D39 / NCTC 7466) OX=373153 GN=SPD_0220 PE=3 SV=1	44.72	60	5	43	5	88	9.7	4.56	128.54	5	1.477	0.861	0.56	-0.22	0.00318623	0.019056
High	Master Protein	Q8DMZ5	Uncharacterized protein OS=Streptococcus pneumoniae (strain ATCC BAA-255 / R6) OX=171101 GN=spr2005 PE=4 SV=1	10.972	29	2	8	2	96	10.7	4.36	28.9	2	1.176	0.863	0.23	-0.21	0.234779	0.0207102
High	Master Protein	A0A0H2ZN82	TPP-dependent acetoin dehydrogenase alpha-subunit OS=Streptococcus pneumoniae serotype 2 (strain D39 / NCTC 7466) OX=373153 GN=acoA PE=4 SV=1	40.634	29	9	38	9	322	35.1	5.41	88.39	9	0.782	0.867	-0.36	-0.21	0.187542	0.0245493
High	Master Protein	P0A484	50S ribosomal protein L29 OS=Streptococcus pneumoniae (strain ATCC BAA-255 / R6) OX=171101 GN=rpmC PE=3 SV=1	57.741	62	7	169	7	68	8	9.57	402.98	7	0.946	0.87	-0.08	-0.2	0.982923	0.0271481
High	Master Protein	Q8DMY4	General stress protein GSP-781 OS=Streptococcus pneumoniae (strain ATCC BAA-255 / R6) OX=171101 GN=gsp-781 PE=4 SV=1	160.355	75	24	119	24	392	41.7	6.07	480.28	24	0.802	0.871	-0.32	-0.2	0.253995	0.0277362
High	Master Protein	P0A496	50S ribosomal protein L36 OS=Streptococcus pneumoniae (strain ATCC BAA-255 / R6) OX=171101 GN=rpmJ PE=3 SV=1	32.638	61	2	52	2	38	4.4	10.61	134.2	2	0.921	0.871	-0.12	-0.2	0.841521	0.027798
High	Master Protein	A0A0H2ZM15	Sensor histidine kinase OS=Streptococcus pneumoniae serotype 2 (strain D39 / NCTC 7466) OX=373153 GN=SPD_0351 PE=4 SV=1	16.286	11	3	13	3	331	37.9	5.74	39.23	3	0.535	0.875	-0.9	-0.19	6.08101e-05	0.0330148
High	Master Protein	Q04MY5	UPF0176 protein SPD_0091 OS=Streptococcus pneumoniae serotype 2 (strain D39 / NCTC 7466) OX=373153 GN=SPD_0091 PE=3 SV=1	299.213	68	24	412	24	328	37.9	5.24	1358.12	24	0.954	0.877	-0.07	-0.19	0.976297	0.0356638
High	Master Protein	Q8DQK5	Hydroxyethylthiazole kinase 1 OS=Streptococcus pneumoniae (strain ATCC BAA-255 / R6) OX=171101 GN=thiM1 PE=3 SV=2	53.924	49	9	33	9	260	27.6	4.98	121.57	9	1.384	0.878	0.47	-0.19	0.0134185	0.0368918
High	Master Protein	Q04KG5	Glycogen synthase OS=Streptococcus pneumoniae serotype 2 (strain D39 / NCTC 7466) OX=373153 GN=glgA PE=3 SV=1	24.872	15	7	19	7	477	54.1	5.41	54.88	7	0.901	0.881	-0.15	-0.18	0.708506	0.0402678
High	Master Protein	A0A0H2ZP31	ABC transporter ATP-binding protein OS=Streptococcus pneumoniae serotype 2 (strain D39 / NCTC 7466) OX=373153 GN=SPD_1608 PE=3 SV=1	39.132	26	9	25	9	336	37.4	5.38	71.48	9	0.714	0.882	-0.49	-0.18	0.0526118	0.0426438
High	Master Protein	A0A0H2ZN02	Uncharacterized protein OS=Streptococcus pneumoniae serotype 2 (strain D39 / NCTC 7466) OX=373153 GN=SPD_0402 PE=4 SV=1	80.313	74	5	102	5	121	12.9	4.97	413.74	5	1.347	0.882	0.43	-0.18	0.0178965	0.0428216
High	Master Protein	Q8DPH5	Protease HtpX homolog OS=Streptococcus pneumoniae (strain ATCC BAA-255 / R6) OX=171101 GN=htpX PE=3 SV=2	13.747	29	4	10	4	299	32.8	6.14	33.08	4	0.865	0.884	-0.21	-0.18	0.438503	0.0456722
High	Master Protein	Q8CWT8	UDP-glucose 6-dehydrogenase OS=Streptococcus pneumoniae (strain ATCC BAA-255 / R6) OX=171101 GN=cps2K PE=3 SV=1	13.654	13	4	7	4	412	46.6	5.16	22.16	4	0.894	0.884	-0.16	-0.18	0.570046	0.0446199
High	Master Protein	A0A0H2ZPX2	ADP-dependent (S)-NAD(P)H-hydrate dehydratase OS=Streptococcus pneumoniae serotype 2 (strain D39 / NCTC 7466) OX=373153 GN=nnrD PE=3 SV=1	9.663	18	3	7	3	290	31.4	8.09	22.62	3	1.038	0.886	0.05	-0.17	0.690068	0.0494063
High	Master Protein	A0A0H2ZLB1	GDSL-like lipase/acylhydrolase, putative OS=Streptococcus pneumoniae serotype 2 (strain D39 / NCTC 7466) OX=373153 GN=SPD_1279 PE=4 SV=1	9.826	19	3	8	3	211	24.1	5.03	25.88	3	1.424	0.886	0.51	-0.17	0.0147688	0.0491652
High	Master Protein	Q8DNT2	ABC transporter membrane-spanning permease-Na+ export OS=Streptococcus pneumoniae (strain ATCC BAA-255 / R6) OX=171101 GN=natB PE=4 SV=1	51.202	26	9	36	9	399	43.9	7.14	122.21	9	0.845	0.887	-0.24	-0.17	0.435827	0.0505496
High	Master Protein	A0A0H2ZR88	Dephospho-CoA kinase OS=Streptococcus pneumoniae serotype 2 (strain D39 / NCTC 7466) OX=373153 GN=coaE PE=3 SV=1	30.417	42	6	21	6	201	22.9	4.77	62.15	6	0.965	0.889	-0.05	-0.17	0.980938	0.0535311
High	Master Protein	A0A0T8R6X2	Thiol peroxidase OS=Streptococcus pneumoniae OX=1313 GN=tpx_2 PE=3 SV=1	101.397	74	10	99	10	163	18	4.93	348.05	10	0.885	0.89	-0.18	-0.17	0.633389	0.0549884
High	Master Protein	Q8DPY3	ABC transporter ATP-binding protein-iron transport OS=Streptococcus pneumoniae (strain ATCC BAA-255 / R6) OX=171101 GN=ABC-NBD PE=4 SV=1	30.356	30	7	20	7	264	29.6	6.25	75.98	7	0.949	0.89	-0.08	-0.17	0.984813	0.0555095
High	Master Protein	A0A0H2ZL87	ABC transporter, substrate-binding protein OS=Streptococcus pneumoniae serotype 2 (strain D39 / NCTC 7466) OX=373153 GN=SPD_1609 PE=4 SV=1	53.987	37	13	43	13	355	39.2	5.74	116.71	13	0.724	0.891	-0.47	-0.17	0.0666802	0.0579656
High	Master Protein	Q8CYY5	Uncharacterized protein OS=Streptococcus pneumoniae (strain ATCC BAA-255 / R6) OX=171101 GN=spr0720 PE=4 SV=1	59.432	54	6	64	6	99	11.3	6.79	207.93	6	1.326	0.891	0.41	-0.17	0.023673	0.0579091
High	Master Protein	Q8DN43	Uncharacterized protein OS=Streptococcus pneumoniae (strain ATCC BAA-255 / R6) OX=171101 GN=spr1934 PE=4 SV=1	10.977	41	3	5	3	113	12.8	4.61	17.1	3	1.162	0.893	0.22	-0.16	0.250977	0.0609211
High	Master Protein	Q8DQU0	Phosphotransferase system sugar-specific EII component OS=Streptococcus pneumoniae (strain ATCC BAA-255 / R6) OX=171101 GN=PTS-EII PE=4 SV=1	39.39	19	10	32	10	612	65.8	6.38	77.78	10	0.88	0.894	-0.18	-0.16	0.618272	0.0629163
High	Master Protein	Q8DQA3	Uncharacterized protein OS=Streptococcus pneumoniae (strain ATCC BAA-255 / R6) OX=171101 GN=spr0772 PE=4 SV=1	146.666	55	19	151	19	420	46.3	4.96	451.27	19	0.866	0.896	-0.21	-0.16	0.534525	0.0684495
High	Master Protein	Q8DQY8	Trk transporter NAD+ binding protein-K+ transport OS=Streptococcus pneumoniae (strain ATCC BAA-255 / R6) OX=171101 GN=trkA PE=4 SV=1	45.825	29	10	33	10	449	49.8	7.56	103.71	10	0.97	0.896	-0.04	-0.16	0.893442	0.0677402
High	Master Protein	Q9ZIH5	Cps2M OS=Streptococcus pneumoniae serotype 2 (strain D39 / NCTC 7466) OX=373153 GN=cps2M PE=4 SV=1	20.347	37	6	18	6	197	22.3	5.31	47.13	6	1.208	0.897	0.27	-0.16	0.109106	0.0690276
High	Master Protein	Q8DN06	tRNA-dihydrouridine synthase OS=Streptococcus pneumoniae (strain ATCC BAA-255 / R6) OX=171101 GN=spr1994 PE=3 SV=1	168.681	75	21	126	21	336	37.1	6.25	413.03	21	0.907	0.9	-0.14	-0.15	0.758209	0.0770746
High	Master Protein	Q04JH1	Adenine phosphoribosyltransferase OS=Streptococcus pneumoniae serotype 2 (strain D39 / NCTC 7466) OX=373153 GN=apt PE=3 SV=2	131.831	83	11	135	11	170	18.7	5.02	455.03	11	1.03	0.9	0.04	-0.15	0.582465	0.0764982
High	Master Protein	A0A0H2ZMH1	O-methyltransferase OS=Streptococcus pneumoniae serotype 2 (strain D39 / NCTC 7466) OX=373153 GN=SPD_0867 PE=4 SV=1	37.003	39	8	30	8	237	26.9	5.27	69.72	8	1.06	0.9	0.08	-0.15	0.516756	0.0764324
High	Master Protein	Q8DNX0	Uncharacterized protein OS=Streptococcus pneumoniae (strain ATCC BAA-255 / R6) OX=171101 GN=spr1490 PE=4 SV=1	8.924	17	3	7	3	226	25.5	5.88	13.89	3	1.085	0.9	0.12	-0.15	0.496824	0.0763294
High	Master Protein	A0A0H2ZLR7	Uncharacterized protein OS=Streptococcus pneumoniae serotype 2 (strain D39 / NCTC 7466) OX=373153 GN=SPD_0799 PE=4 SV=1	13.468	49	3	17	3	43	5.1	9.04	39.27	3	1.111	0.9	0.15	-0.15	0.301318	0.0774854
High	Master Protein	A0A0H2ZM29	FeS assembly protein SufB OS=Streptococcus pneumoniae serotype 2 (strain D39 / NCTC 7466) OX=373153 GN=sufB PE=4 SV=1	219.058	59	24	185	24	470	52.6	5.03	576.51	24	0.775	0.901	-0.37	-0.15	0.169288	0.0790429
High	Master Protein	A0A0H2ZMW7	Exodeoxyribonuclease III OS=Streptococcus pneumoniae serotype 2 (strain D39 / NCTC 7466) OX=373153 GN=xth PE=4 SV=1	150.488	74	18	153	18	275	31	5.33	526.59	18	0.982	0.901	-0.03	-0.15	0.819374	0.0801976
High	Master Protein	M5N7R6	Transcriptional regulator Spx OS=Streptococcus pneumoniae PNI0446 OX=1159102 GN=PNI0446_00134 PE=3 SV=1	38.345	58	10	30	10	132	14.9	8.76	70.95	10	0.777	0.902	-0.36	-0.15	0.185058	0.0816956
High	Master Protein	A0A0H2ZPB2	ABC transporter, substrate-binding protein, putative OS=Streptococcus pneumoniae serotype 2 (strain D39 / NCTC 7466) OX=373153 GN=SPD_2025 PE=4 SV=1	84.916	60	19	89	19	335	37.8	5.57	236.92	19	0.877	0.902	-0.19	-0.15	0.589814	0.0812661
High	Master Protein	Q04N59	Peptidyl-tRNA hydrolase OS=Streptococcus pneumoniae serotype 2 (strain D39 / NCTC 7466) OX=373153 GN=pth PE=3 SV=1	28	41	6	19	6	189	21.4	8.91	63.73	6	0.895	0.902	-0.16	-0.15	0.65364	0.0828097
High	Master Protein	P0A4N2	Maltodextrin transport system permease protein MalC OS=Streptococcus pneumoniae (strain ATCC BAA-255 / R6) OX=171101 GN=malC PE=3 SV=1	26.439	10	5	15	5	435	48.3	9.45	44.88	5	1.088	0.904	0.12	-0.15	0.376625	0.0862466
High	Master Protein	Q8CYC3	Uncharacterized protein OS=Streptococcus pneumoniae (strain ATCC BAA-255 / R6) OX=171101 GN=spr1681 PE=4 SV=1	12.705	23	2	8	2	101	11.5	6.8	30.26	2	1.337	0.904	0.42	-0.14	0.0345621	0.0884238
High	Master Protein	Q8DPF2	ABC transporter substrate-binding protein-oligopeptide transport OS=Streptococcus pneumoniae (strain ATCC BAA-255 / R6) OX=171101 GN=appA PE=4 SV=1	127.582	58	24	96	24	542	61.2	6.06	356.01	24	0.827	0.906	-0.27	-0.14	0.349186	0.0923337
High	Master Protein	A0A0H2ZMX8	ABC transporter, ATP-binding/permease protein OS=Streptococcus pneumoniae serotype 2 (strain D39 / NCTC 7466) OX=373153 GN=SPD_1192 PE=4 SV=1	17.069	8	3	9	3	574	64.3	7.14	27.48	3	0.836	0.908	-0.26	-0.14	0.30642	0.0970233
High	Master Protein	Q8DPY0	Uncharacterized protein OS=Streptococcus pneumoniae (strain ATCC BAA-255 / R6) OX=171101 GN=spr0947 PE=4 SV=1	55.981	35	10	43	10	311	34.7	4.94	144.17	10	0.964	0.909	-0.05	-0.14	0.914289	0.100546
High	Master Protein	Q8DNP9	Thioredoxin OS=Streptococcus pneumoniae (strain ATCC BAA-255 / R6) OX=171101 GN=trxA PE=3 SV=1	120.135	94	10	246	10	104	11.5	4.88	681.85	10	1.064	0.909	0.09	-0.14	0.438574	0.102576
High	Master Protein	Q8DNW3	Uncharacterized protein OS=Streptococcus pneumoniae (strain ATCC BAA-255 / R6) OX=171101 GN=spr1506 PE=1 SV=1	7.038	7	2	6	2	283	32.9	8.88	17.23	2	1.092	0.909	0.13	-0.14	0.473076	0.100339
High	Master Protein	A0A0H2ZP58	Pyruvate oxidase OS=Streptococcus pneumoniae serotype 2 (strain D39 / NCTC 7466) OX=373153 GN=spxB PE=3 SV=1	715.975	66	37	1603	37	591	65.2	5.17	5307.59	37	0.869	0.911	-0.2	-0.13	0.550857	0.106956
High	Master Protein	Q8DQ82	Uncharacterized protein OS=Streptococcus pneumoniae (strain ATCC BAA-255 / R6) OX=171101 GN=spr0804 PE=4 SV=1	6.885	9	2	4	2	271	31.1	7.02	13.56	2	1.049	0.911	0.07	-0.13	0.606179	0.107961
High	Master Protein	A0A0H2ZNY3	Isoprenylcysteine carboxyl methyltransferase (ICMT) family protein OS=Streptococcus pneumoniae serotype 2 (strain D39 / NCTC 7466) OX=373153 GN=SPD_2018 PE=4 SV=1	36.011	29	8	32	8	175	20.2	9.39	79.43	8	1.181	0.911	0.24	-0.13	0.138014	0.108361
High	Master Protein	A0A0H2ZRY9	Uncharacterized protein OS=Streptococcus pneumoniae serotype 2 (strain D39 / NCTC 7466) OX=373153 GN=SPD_1010 PE=4 SV=1	21.485	50	6	16	6	148	17.1	5.41	47.2	6	1.226	0.912	0.29	-0.13	0.0888096	0.110106
High	Master Protein	Q8DR86	Transcription antiterminator BglG family OS=Streptococcus pneumoniae (strain ATCC BAA-255 / R6) OX=171101 GN=bglG PE=4 SV=1	6.573	3	2	6	2	659	76.5	5.45	13.38	2	0.821	0.914	-0.28	-0.13	0.264877	0.1161
High	Master Protein	Q04MM3	30S ribosomal protein S14 OS=Streptococcus pneumoniae serotype 2 (strain D39 / NCTC 7466) OX=373153 GN=rpsN PE=3 SV=1	43.775	62	7	81	7	89	10.1	11.22	193.45	7	0.86	0.914	-0.22	-0.13	0.501409	0.117145
High	Master Protein	A0A0H2ZPG8	Hemolysin A, putative OS=Streptococcus pneumoniae serotype 2 (strain D39 / NCTC 7466) OX=373153 GN=SPD_1064 PE=4 SV=1	19.618	22	5	12	5	271	29.9	5.99	31.89	5	0.988	0.914	-0.02	-0.13	0.880639	0.116421
High	Master Protein	Q8DRP2	Deoxyuridine 5'-triphosphate nucleotidohydrolase OS=Streptococcus pneumoniae (strain ATCC BAA-255 / R6) OX=171101 GN=dut PE=3 SV=1	63.523	80	8	55	8	147	15.8	5.52	195.35	8	1.19	0.915	0.25	-0.13	0.13236	0.120126
High	Master Protein	A0A0H2ZLY7	Acyl carrier protein OS=Streptococcus pneumoniae serotype 2 (strain D39 / NCTC 7466) OX=373153 GN=acpP PE=3 SV=1	13.72	29	2	16	2	77	8.8	4.01	47.4	2	1.166	0.916	0.22	-0.13	0.191843	0.123044
High	Master Protein	Q8DNU1	Xylan esterase 1 OS=Streptococcus pneumoniae (strain ATCC BAA-255 / R6) OX=171101 GN=axe1 PE=4 SV=1	18.315	13	4	13	4	326	37.4	5.38	45.39	4	0.916	0.917	-0.13	-0.13	0.736213	0.125614
High	Master Protein	Q8DP96	Uncharacterized protein OS=Streptococcus pneumoniae (strain ATCC BAA-255 / R6) OX=171101 GN=spr1279 PE=4 SV=1	11.331	35	2	6	2	79	8.9	9	22.71	2	1.19	0.917	0.25	-0.13	0.190147	0.126979
High	Master Protein	Q8DPZ8	tRNA modification GTPase MnmE OS=Streptococcus pneumoniae (strain ATCC BAA-255 / R6) OX=171101 GN=mnmE PE=3 SV=2	125.987	64	21	93	20	457	50.5	4.91	322.71	21	0.861	0.919	-0.22	-0.12	0.50848	0.135238
High	Master Protein	Q8DQA4	Uncharacterized protein OS=Streptococcus pneumoniae (strain ATCC BAA-255 / R6) OX=171101 GN=ABC-NBD PE=4 SV=1	225.162	71	17	309	17	263	29.2	4.86	881.8	17	0.982	0.919	-0.03	-0.12	0.820125	0.134738
High	Master Protein	Q8DRK0	Histidine kinase OS=Streptococcus pneumoniae (strain ATCC BAA-255 / R6) OX=171101 GN=hk08 PE=4 SV=1	40.212	27	8	27	8	350	38.8	5.58	85.18	8	0.784	0.92	-0.35	-0.12	0.191835	0.137356
High	Master Protein	Q8DRD9	Cardiolipin synthase OS=Streptococcus pneumoniae (strain ATCC BAA-255 / R6) OX=171101 GN=cls PE=3 SV=1	7.57	5	3	9	3	510	58.7	8.79	19.86	3	0.833	0.92	-0.26	-0.12	0.317572	0.139551
High	Master Protein	A0A0H2ZP09	Phosphomethylpyrimidine kinase OS=Streptococcus pneumoniae serotype 2 (strain D39 / NCTC 7466) OX=373153 GN=thiD PE=4 SV=1	16.388	23	5	7	5	263	28.3	6.43	24.08	5	0.975	0.92	-0.04	-0.12	0.982104	0.138218
High	Master Protein	Q8DQN8	Response regulator OS=Streptococcus pneumoniae (strain ATCC BAA-255 / R6) OX=171101 GN=rr09 PE=4 SV=1	13.801	18	3	9	3	251	28.9	5.31	27.43	3	1.217	0.92	0.28	-0.12	0.147286	0.139878
High	Master Protein	A0A0H2ZMG2	Acetyltransferase, GNAT family protein OS=Streptococcus pneumoniae serotype 2 (strain D39 / NCTC 7466) OX=373153 GN=SPD_0239 PE=4 SV=1	22.969	24	6	20	6	231	27	5.29	53.77	6	1.105	0.922	0.14	-0.12	0.367607	0.147684
High	Master Protein	Q8DPU0	Phosphate acetyltransferase OS=Streptococcus pneumoniae (strain ATCC BAA-255 / R6) OX=171101 GN=pta PE=4 SV=1	122.331	64	15	115	15	324	35.1	5.17	408.29	15	0.89	0.923	-0.17	-0.12	0.663329	0.149178
High	Master Protein	P0A3L8	Homoserine kinase OS=Streptococcus pneumoniae (strain ATCC BAA-255 / R6) OX=171101 GN=thrB PE=3 SV=1	35.461	35	8	23	8	289	31.5	6.24	78.32	8	0.947	0.923	-0.08	-0.11	0.973586	0.151779
High	Master Protein	Q8DQP7	Cell wall-associated serine proteinase PrtA OS=Streptococcus pneumoniae (strain ATCC BAA-255 / R6) OX=171101 GN=prtA PE=4 SV=1	365.231	40	84	314	84	2144	240.3	6.16	969.09	84	1.34	0.923	0.42	-0.12	0.0195149	0.148441
High	Master Protein	A0A0H2ZP37	ABC transporter, ATP-binding protein OS=Streptococcus pneumoniae serotype 2 (strain D39 / NCTC 7466) OX=373153 GN=SPD_1528 PE=4 SV=1	70.585	49	16	87	16	297	33.8	6.73	229.75	16	0.881	0.924	-0.18	-0.11	0.611024	0.154375
High	Master Protein	Q8DRQ1	Transcription-repair-coupling factor OS=Streptococcus pneumoniae (strain ATCC BAA-255 / R6) OX=171101 GN=mfd PE=1 SV=1	30.673	8	9	18	9	1169	134.7	5.64	49.68	9	0.896	0.924	-0.16	-0.11	0.684772	0.152292
High	Master Protein	A0A0H2ZPK8	Transcription antiterminator Lict OS=Streptococcus pneumoniae serotype 2 (strain D39 / NCTC 7466) OX=373153 GN=licT PE=4 SV=1	7.231	7	3	9	3	279	32.9	5.45	19.54	3	0.976	0.924	-0.04	-0.11	0.874783	0.155785
High	Master Protein	Q8DRB4	Uncharacterized protein OS=Streptococcus pneumoniae (strain ATCC BAA-255 / R6) OX=171101 GN=spr0237 PE=4 SV=1	23.942	38	4	18	4	138	15.7	5.24	55.1	4	1.245	0.925	0.32	-0.11	0.0702728	0.158084
High	Master Protein	Q8DPE3	Uncharacterized protein OS=Streptococcus pneumoniae (strain ATCC BAA-255 / R6) OX=171101 GN=ABC-N PE=4 SV=1	9.687	6	3	4	3	596	66.5	8.38	12.61	3	0.95	0.926	-0.07	-0.11	0.876134	0.161844
High	Master Protein	A0A0H2ZPN5	Uncharacterized protein OS=Streptococcus pneumoniae serotype 2 (strain D39 / NCTC 7466) OX=373153 GN=SPD_1447 PE=4 SV=1	13.356	7	3	10	3	357	41.1	6.09	28.37	3	0.963	0.926	-0.05	-0.11	0.982178	0.161042
High	Master Protein	A0A0H2ZPW5	Cysteine desulfurase OS=Streptococcus pneumoniae serotype 2 (strain D39 / NCTC 7466) OX=373153 GN=sufS PE=3 SV=1	79.586	51	15	62	15	408	45.1	5.2	223.12	15	1.19	0.927	0.25	-0.11	0.126604	0.166964
High	Master Protein	Q8CYX8	Uncharacterized protein OS=Streptococcus pneumoniae (strain ATCC BAA-255 / R6) OX=171101 GN=spr0782 PE=4 SV=1	11.776	18	4	11	4	177	20	9.55	27.99	4	0.762	0.928	-0.39	-0.11	0.133397	0.171603
High	Master Protein	Q8DPU2	Similar to GTP pyrophosphokinase OS=Streptococcus pneumoniae (strain ATCC BAA-255 / R6) OX=171101 GN=spr1004 PE=4 SV=1	14.819	15	3	9	3	223	26.2	6.06	30.42	3	0.741	0.929	-0.43	-0.11	0.073576	0.176911
High	Master Protein	Q8DQN0	Uncharacterized protein OS=Streptococcus pneumoniae (strain ATCC BAA-255 / R6) OX=171101 GN=spr0592 PE=3 SV=1	33.854	37	7	22	7	251	27.8	7.59	70.7	7	0.872	0.929	-0.2	-0.11	0.555217	0.177141
High	Master Protein	A0A0H2ZNQ5	Ribonuclease R OS=Streptococcus pneumoniae serotype 2 (strain D39 / NCTC 7466) OX=373153 GN=rnr PE=3 SV=1	96.502	30	23	66	23	784	89.1	7.61	185.79	23	0.898	0.929	-0.15	-0.11	0.706832	0.174242
High	Master Protein	Q8DNM5	Anthranilate synthase component 1 OS=Streptococcus pneumoniae (strain ATCC BAA-255 / R6) OX=171101 GN=trpE PE=3 SV=1	24.217	15	7	14	7	487	55.5	5.83	28.98	7	0.931	0.929	-0.1	-0.11	0.819463	0.173042
High	Master Protein	A0A0H2ZN94	PTS system, fructose specific IIABC components OS=Streptococcus pneumoniae serotype 2 (strain D39 / NCTC 7466) OX=373153 GN=SPD_0773 PE=4 SV=1	254.961	46	25	263	25	650	66.8	5.48	908.56	25	0.934	0.929	-0.1	-0.11	0.911366	0.175791
High	Master Protein	A0A0H2ZMN3	Uncharacterized protein OS=Streptococcus pneumoniae serotype 2 (strain D39 / NCTC 7466) OX=373153 GN=SPD_0718 PE=4 SV=1	53.436	51	3	68	3	76	8.8	4.46	292.37	3	1.146	0.929	0.2	-0.11	0.203299	0.173922
High	Master Protein	Q8DQK7	Lactate oxidase OS=Streptococcus pneumoniae (strain ATCC BAA-255 / R6) OX=171101 GN=lctO PE=3 SV=1	290.946	74	22	338	22	378	41.5	6.04	1278.73	22	0.809	0.931	-0.31	-0.1	0.27639	0.184552
High	Master Protein	Q8DRJ6	ABC transporter solute binding protein-sugar transport OS=Streptococcus pneumoniae (strain ATCC BAA-255 / R6) OX=171101 GN=ABC-SBP PE=4 SV=1	19.142	14	7	19	7	514	57.2	6.2	42.25	7	0.875	0.931	-0.19	-0.1	0.597371	0.183225
High	Master Protein	Q8DPE1	Homoserine dehydrogenase OS=Streptococcus pneumoniae (strain ATCC BAA-255 / R6) OX=171101 GN=hom PE=3 SV=1	213.385	64	24	203	24	439	47.4	5.08	647.35	24	0.818	0.932	-0.29	-0.1	0.31191	0.187135
High	Master Protein	Q8DQD3	Bifunctional protein FolD OS=Streptococcus pneumoniae (strain ATCC BAA-255 / R6) OX=171101 GN=folD PE=3 SV=2	57.513	44	10	41	10	285	30.7	6.54	124.41	10	0.839	0.932	-0.25	-0.1	0.393436	0.187561
High	Master Protein	A0A0H2ZLU4	Superoxide dismutase OS=Streptococcus pneumoniae serotype 2 (strain D39 / NCTC 7466) OX=373153 GN=sodA PE=3 SV=1	195.84	76	10	276	10	201	22.4	5.06	1040.24	10	1.18	0.932	0.24	-0.1	0.141259	0.188747
High	Master Protein	Q8DPQ9	Dihydrolipoamide S-acetyltransferase OS=Streptococcus pneumoniae (strain ATCC BAA-255 / R6) OX=171101 GN=acoC PE=4 SV=1	26.343	19	7	25	7	375	41.1	6.57	59.74	7	0.984	0.933	-0.02	-0.1	0.826768	0.194934
High	Master Protein	A0A0H2ZNZ3	Hydrolase, haloacid dehalogenase-like family protein OS=Streptococcus pneumoniae serotype 2 (strain D39 / NCTC 7466) OX=373153 GN=SPD_1875 PE=4 SV=1	32.853	44	6	26	6	206	23.5	4.73	102.5	6	1.025	0.933	0.04	-0.1	0.613937	0.192407
High	Master Protein	A0A0H2ZPY7	Pyrimidine-nucleoside phosphorylase OS=Streptococcus pneumoniae serotype 2 (strain D39 / NCTC 7466) OX=373153 GN=pdp PE=3 SV=1	64.549	44	17	49	17	425	46.1	5.19	147.88	17	0.844	0.934	-0.25	-0.1	0.448935	0.198845
High	Master Protein	Q8DNZ8	Cobyric acid synthase OS=Streptococcus pneumoniae (strain ATCC BAA-255 / R6) OX=171101 GN=cobQ PE=4 SV=1	31.008	35	7	22	7	260	29.2	4.94	58.54	7	0.899	0.934	-0.15	-0.1	0.683617	0.198337
High	Master Protein	A0A0H2ZQ87	Maltodextrin-binding protein OS=Streptococcus pneumoniae serotype 2 (strain D39 / NCTC 7466) OX=373153 GN=malX PE=3 SV=1	458.189	71	27	762	27	423	45.3	5.22	2377.76	27	0.783	0.937	-0.35	-0.09	0.19181	0.214311
High	Master Protein	P66836	Polyamine aminopropyltransferase OS=Streptococcus pneumoniae (strain ATCC BAA-255 / R6) OX=171101 GN=speE PE=3 SV=1	48.281	38	8	52	8	286	32.8	5.01	179.92	8	0.786	0.937	-0.35	-0.09	0.220795	0.213672
High	Master Protein	P0A4A8	30S ribosomal protein S12 OS=Streptococcus pneumoniae (strain ATCC BAA-255 / R6) OX=171101 GN=rpsL PE=3 SV=1	141.298	66	14	254	14	137	15.1	11.53	591.18	14	0.928	0.937	-0.11	-0.09	0.877974	0.21122
High	Master Protein	Q04KX8	UPF0346 protein SPD_0837 OS=Streptococcus pneumoniae serotype 2 (strain D39 / NCTC 7466) OX=373153 GN=SPD_0837 PE=3 SV=1	7.314	35	2	5	2	71	8.4	4.81	17.9	2	0.952	0.937	-0.07	-0.09	0.875959	0.213138
High	Master Protein	A0A0H2ZRF5	Uncharacterized protein OS=Streptococcus pneumoniae serotype 2 (strain D39 / NCTC 7466) OX=373153 GN=SPD_1553 PE=4 SV=1	20.509	21	5	14	5	248	28.7	4.72	49.04	5	1.026	0.937	0.04	-0.09	0.67773	0.212682
High	Master Protein	Q8DQN1	Ribonuclease Z OS=Streptococcus pneumoniae (strain ATCC BAA-255 / R6) OX=171101 GN=rnz PE=3 SV=1	40.608	34	9	35	9	309	34.1	6.76	110.6	9	0.832	0.938	-0.27	-0.09	0.379789	0.219436
High	Master Protein	A0A0H2ZQU2	Tryptophan--tRNA ligase OS=Streptococcus pneumoniae serotype 2 (strain D39 / NCTC 7466) OX=373153 GN=trpS PE=3 SV=1	130.424	62	19	134	19	341	38.4	5.41	479.63	19	0.848	0.938	-0.24	-0.09	0.44542	0.21706
High	Master Protein	A0A0H2ZQF0	Carbamate kinase OS=Streptococcus pneumoniae serotype 2 (strain D39 / NCTC 7466) OX=373153 GN=arcC PE=3 SV=1	112.317	59	14	92	14	315	33.6	5.03	353.01	14	0.899	0.938	-0.15	-0.09	0.712954	0.216549
High	Master Protein	Q04IT1	Tyrosine recombinase XerD-like OS=Streptococcus pneumoniae serotype 2 (strain D39 / NCTC 7466) OX=373153 GN=SPD_1657 PE=3 SV=2	10.693	7	2	5	2	244	28.5	8.69	15.31	2	0.763	0.939	-0.39	-0.09	0.102605	0.223904
High	Master Protein	A0A0H2ZNT4	Uncharacterized protein OS=Streptococcus pneumoniae serotype 2 (strain D39 / NCTC 7466) OX=373153 GN=SPD_1405 PE=4 SV=1	43.313	47	9	36	9	225	25.6	4.82	104.87	9	0.852	0.939	-0.23	-0.09	0.473803	0.223603
High	Master Protein	Q8DR87	Phosphotransferase system sugar-specific EII component OS=Streptococcus pneumoniae (strain ATCC BAA-255 / R6) OX=171101 GN=PTS-EII PE=4 SV=1	21.105	62	5	12	5	113	12.1	8.63	46.57	5	1.03	0.939	0.04	-0.09	0.651712	0.224937
High	Master Protein	A0A0H2ZQ55	Acetoin dehydrogenase, E1 component, beta subunit, putative OS=Streptococcus pneumoniae serotype 2 (strain D39 / NCTC 7466) OX=373153 GN=SPD_1027 PE=4 SV=1	42.2	28	8	26	8	330	35.8	4.97	78.66	8	0.851	0.94	-0.23	-0.09	0.456697	0.227359
High	Master Protein	Q8DQ68	Putative agmatine deiminase OS=Streptococcus pneumoniae (strain ATCC BAA-255 / R6) OX=171101 GN=aguA PE=3 SV=1	99.997	47	14	90	14	361	40.3	4.59	289.35	14	1.086	0.94	0.12	-0.09	0.35873	0.231757
High	Master Protein	A0A0H2ZQG1	Addiction module antitoxin, RelB/DinJ family protein, putative OS=Streptococcus pneumoniae serotype 2 (strain D39 / NCTC 7466) OX=373153 GN=SPD_0255 PE=4 SV=1	15.364	54	4	11	4	87	10.1	4.77	32.61	4	1.184	0.941	0.24	-0.09	0.249714	0.232112
High	Master Protein	A0A0H2ZQT7	VicX protein OS=Streptococcus pneumoniae serotype 2 (strain D39 / NCTC 7466) OX=373153 GN=vicX PE=4 SV=1	11.943	15	4	13	4	269	29.9	6.24	33.36	4	0.91	0.942	-0.14	-0.09	0.686068	0.242565
High	Master Protein	Q8DNA6	Phosphotransferase system system, cellobiose-specific IIA component OS=Streptococcus pneumoniae (strain ATCC BAA-255 / R6) OX=171101 GN=ptcA PE=4 SV=1	18.51	31	4	17	4	108	12.2	5.27	58.7	4	1.417	0.942	0.5	-0.09	0.00932092	0.241244
High	Master Protein	Q8DRA6	Alkaline amylopullulanase OS=Streptococcus pneumoniae (strain ATCC BAA-255 / R6) OX=171101 GN=pulA PE=3 SV=1	127.328	31	33	88	33	1256	140.2	5.73	270.49	33	0.967	0.944	-0.05	-0.08	0.898684	0.249335
High	Master Protein	Q8CZ41	Uncharacterized protein OS=Streptococcus pneumoniae (strain ATCC BAA-255 / R6) OX=171101 GN=spr0487 PE=4 SV=1	10.599	38	3	11	3	84	10.1	4.82	33.51	3	1.212	0.944	0.28	-0.08	0.145924	0.249412
High	Master Protein	A0A0H2ZMR0	Uncharacterized protein OS=Streptococcus pneumoniae serotype 2 (strain D39 / NCTC 7466) OX=373153 GN=SPD_0488 PE=4 SV=1	9.508	6	3	6	3	444	51.4	4.77	11.26	3	1.006	0.945	0.01	-0.08	0.780521	0.258562
High	Master Protein	Q8CZ93	Uncharacterized protein OS=Streptococcus pneumoniae (strain ATCC BAA-255 / R6) OX=171101 GN=spr0155 PE=4 SV=1	26.77	20	3	28	3	193	21.4	8.75	90.39	3	0.714	0.947	-0.49	-0.08	0.0484894	0.267801
High	Master Protein	A0A0H2ZP67	ATPase, AAA family protein OS=Streptococcus pneumoniae serotype 2 (strain D39 / NCTC 7466) OX=373153 GN=SPD_1580 PE=4 SV=1	7.918	7	2	5	2	423	46.9	6.06	23.38	2	1.038	0.947	0.05	-0.08	0.715202	0.267922
High	Master Protein	Q8DP21	Uncharacterized protein OS=Streptococcus pneumoniae (strain ATCC BAA-255 / R6) OX=171101 GN=spr1409 PE=4 SV=1	60.554	55	15	54	15	263	29.5	5.11	142.23	15	1.245	0.947	0.32	-0.08	0.0664903	0.269287
High	Master Protein	Q8DQ77	Uncharacterized protein OS=Streptococcus pneumoniae (strain ATCC BAA-255 / R6) OX=171101 GN=ABC-NBD PE=4 SV=1	109.26	76	16	100	16	271	30.4	6.96	331.9	16	3.743	0.947	1.9	-0.08	1e-17	0.269681	NBD
High	Master Protein	P0A4T2	HTH-type transcriptional regulator MalR OS=Streptococcus pneumoniae (strain ATCC BAA-255 / R6) OX=171101 GN=malR PE=1 SV=2	63.433	52	14	49	14	328	37	8.59	147.59	14	0.787	0.948	-0.35	-0.08	0.218786	0.273794
High	Master Protein	Q8DPL7	Response regulator OS=Streptococcus pneumoniae (strain ATCC BAA-255 / R6) OX=171101 GN=rr02 PE=4 SV=1	38.223	41	7	35	7	251	28.9	5.19	111.81	7	0.844	0.948	-0.25	-0.08	0.435117	0.275983
High	Master Protein	Q8DR61	ABC transporter substrate-binding protein-oligopeptide transport OS=Streptococcus pneumoniae (strain ATCC BAA-255 / R6) OX=171101 GN=aliA PE=4 SV=1	437.563	76	47	455	43	660	73	5.16	1498.22	47	0.889	0.948	-0.17	-0.08	0.657827	0.276106
High	Master Protein	Q8DQN7	Histidine kinase OS=Streptococcus pneumoniae (strain ATCC BAA-255 / R6) OX=171101 GN=hk09 PE=4 SV=1	10.598	9	4	7	4	563	63.6	6.43	10.19	4	1.006	0.948	0.01	-0.08	0.899758	0.27565
High	Master Protein	Q8DPH3	Ribosomal RNA small subunit methyltransferase G OS=Streptococcus pneumoniae (strain ATCC BAA-255 / R6) OX=171101 GN=rsmG PE=3 SV=2	57.491	59	12	43	12	237	27.2	6.83	135.39	12	0.959	0.949	-0.06	-0.08	0.941143	0.278798
High	Master Protein	Q04M48	Acetyl-coenzyme A carboxylase carboxyl transferase subunit alpha OS=Streptococcus pneumoniae serotype 2 (strain D39 / NCTC 7466) OX=373153 GN=accA PE=3 SV=1	124.468	73	15	117	15	255	28.2	6.4	428.86	15	0.792	0.95	-0.34	-0.07	0.217732	0.285492
High	Master Protein	A0A0H2ZNJ8	PTS system, mannose-specific IIC component OS=Streptococcus pneumoniae serotype 2 (strain D39 / NCTC 7466) OX=373153 GN=manM PE=4 SV=1	18.771	14	2	16	2	267	27.2	5.05	52.92	2	0.795	0.95	-0.33	-0.07	0.168869	0.284309
High	Master Protein	Q8DRH8	tRNA uridine 5-carboxymethylaminomethyl modification enzyme MnmG OS=Streptococcus pneumoniae (strain ATCC BAA-255 / R6) OX=171101 GN=mnmG PE=3 SV=1	147.756	49	27	132	27	637	71	5.96	435.21	27	0.876	0.951	-0.19	-0.07	0.587305	0.291743
High	Master Protein	P64031	Elongation factor Tu OS=Streptococcus pneumoniae (strain ATCC BAA-255 / R6) OX=171101 GN=tuf PE=3 SV=1	724.892	96	36	2772	36	398	43.9	4.97	8401.71	36	1.048	0.951	0.07	-0.07	0.504165	0.291746
High	Master Protein	A0A0H2ZQY4	Beta-N-acetylhexosaminidase OS=Streptococcus pneumoniae serotype 2 (strain D39 / NCTC 7466) OX=373153 GN=strH PE=4 SV=1	7.765	2	3	6	3	1312	144.8	5.21	7.39	3	1.157	0.951	0.21	-0.07	0.264438	0.293733
High	Master Protein	A0A0H2ZMS6	PTS system, IIB component OS=Streptococcus pneumoniae serotype 2 (strain D39 / NCTC 7466) OX=373153 GN=SPD_1832 PE=4 SV=1	7.951	23	2	6	2	102	11.3	7.18	17.67	2	1.188	0.951	0.25	-0.07	0.20261	0.292281
High	Master Protein	Q8DPN9	Galactose-6-phosphate isomerase subunit LacA OS=Streptococcus pneumoniae (strain ATCC BAA-255 / R6) OX=171101 GN=lacA PE=3 SV=1	35.598	62	6	39	6	141	15.2	5.55	94.21	6	1.21	0.951	0.28	-0.07	0.105094	0.294729
High	Master Protein	Q04J36	Ribonuclease Y OS=Streptococcus pneumoniae serotype 2 (strain D39 / NCTC 7466) OX=373153 GN=rny PE=3 SV=1	154.001	57	28	141	28	537	60.2	5.41	429.82	28	0.857	0.952	-0.22	-0.07	0.4894	0.301973
High	Master Protein	Q8DQ14	DNA polymerase III, epsilon chain OS=Streptococcus pneumoniae (strain ATCC BAA-255 / R6) OX=171101 GN=dnaQ PE=4 SV=1	34.561	52	7	30	7	208	23.7	4.67	99.09	7	0.946	0.952	-0.08	-0.07	0.971309	0.300385
High	Master Protein	Q8DPF6	Uncharacterized protein OS=Streptococcus pneumoniae (strain ATCC BAA-255 / R6) OX=171101 GN=spr1189 PE=4 SV=1	28.245	54	6	25	6	162	18.4	4.78	90.91	6	0.948	0.952	-0.08	-0.07	0.978192	0.299564
High	Master Protein	Q8CYK8	Uncharacterized protein OS=Streptococcus pneumoniae (strain ATCC BAA-255 / R6) OX=171101 GN=spr1319 PE=4 SV=1	25.96	37	6	19	6	150	17.2	7.27	51.23	6	1.109	0.952	0.15	-0.07	0.29399	0.3004
High	Master Protein	Q8DNE0	Pyruvate formate-lyase-activating enzyme OS=Streptococcus pneumoniae (strain ATCC BAA-255 / R6) OX=171101 GN=pflC PE=3 SV=1	45.311	22	6	39	6	264	30.1	6.73	109.14	6	0.922	0.953	-0.12	-0.07	0.847655	0.308415
High	Master Protein	Q8CWR6	Alpha-monoglucosyldiacylglycerol synthase OS=Streptococcus pneumoniae (strain ATCC BAA-255 / R6) OX=171101 GN=spr0982 PE=1 SV=1	25.139	23	8	14	8	441	50.3	6.49	39.83	8	1.115	0.953	0.16	-0.07	0.328385	0.308273
High	Master Protein	Q8DQP3	Uncharacterized protein OS=Streptococcus pneumoniae (strain ATCC BAA-255 / R6) OX=171101 GN=spr0571 PE=4 SV=1	7.385	17	2	4	2	187	21.1	6.8	17.65	2	1.173	0.953	0.23	-0.07	0.242333	0.30874
High	Master Protein	Q04KG7	Glucose-1-phosphate adenylyltransferase OS=Streptococcus pneumoniae serotype 2 (strain D39 / NCTC 7466) OX=373153 GN=glgC PE=3 SV=1	34.897	21	5	24	5	380	41.5	4.97	86.13	5	0.748	0.954	-0.42	-0.07	0.0886264	0.30927
High	Master Protein	P67000	Anthranilate phosphoribosyltransferase OS=Streptococcus pneumoniae (strain ATCC BAA-255 / R6) OX=171101 GN=trpD PE=3 SV=1	7.27	11	2	3	2	334	35.9	6.06	8.85	2	1.181	0.954	0.24	-0.07	0.244819	0.314334
High	Master Protein	Q8DNH6	Uncharacterized RNA methyltransferase spr1717 OS=Streptococcus pneumoniae (strain ATCC BAA-255 / R6) OX=171101 GN=spr1717 PE=3 SV=1	31.079	22	9	16	9	451	51.7	8.92	44.12	9	0.93	0.955	-0.1	-0.07	0.814401	0.32137
High	Master Protein	Q8CWS9	50S ribosomal protein L11 OS=Streptococcus pneumoniae (strain ATCC BAA-255 / R6) OX=171101 GN=rplK PE=3 SV=1	130.793	88	14	341	14	141	14.8	9.7	1000.28	14	0.984	0.955	-0.02	-0.07	0.809541	0.31816
High	Master Protein	Q8CYL5	Uncharacterized protein OS=Streptococcus pneumoniae (strain ATCC BAA-255 / R6) OX=171101 GN=spr1303 PE=4 SV=1	9.951	6	2	5	2	312	36	5.15	16.39	2	1.072	0.955	0.1	-0.07	0.541573	0.321647
High	Master Protein	Q8DQG2	Uncharacterized protein OS=Streptococcus pneumoniae (strain ATCC BAA-255 / R6) OX=171101 GN=spr0690 PE=4 SV=1	14.499	43	3	12	3	79	9.1	7.42	37.2	3	1.37	0.955	0.45	-0.07	0.0111059	0.319495
High	Master Protein	Q04LZ9	Probable DNA-directed RNA polymerase subunit delta OS=Streptococcus pneumoniae serotype 2 (strain D39 / NCTC 7466) OX=373153 GN=rpoE PE=3 SV=1	60.689	57	5	58	5	195	22.1	3.89	157.73	5	0.997	0.956	0	-0.06	0.748037	0.327031
High	Master Protein	A0A0H2ZLI6	Peptidase, M20/M25/M40 family protein OS=Streptococcus pneumoniae serotype 2 (strain D39 / NCTC 7466) OX=373153 GN=SPD_0152 PE=4 SV=1	56.431	33	13	44	13	457	51.5	5.02	120.59	13	1.079	0.956	0.11	-0.06	0.383101	0.327453
High	Master Protein	Q7ZAK7	Tyrosine recombinase XerS OS=Streptococcus pneumoniae (strain ATCC BAA-255 / R6) OX=171101 GN=xerS PE=1 SV=1	10.974	13	5	8	5	356	41.1	9.19	10.39	5	0.868	0.957	-0.2	-0.06	0.462188	0.332065
High	Master Protein	P66051	50S ribosomal protein L10 OS=Streptococcus pneumoniae (strain ATCC BAA-255 / R6) OX=171101 GN=rplJ PE=3 SV=2	212.499	91	18	515	18	166	17.5	5.12	1613.92	18	0.94	0.957	-0.09	-0.06	0.943442	0.330673
High	Master Protein	A0A0H2ZPC6	Lipoprotein OS=Streptococcus pneumoniae serotype 2 (strain D39 / NCTC 7466) OX=373153 GN=SPD_0151 PE=3 SV=1	176.823	80	23	162	23	284	31.1	5.63	524.17	23	0.957	0.957	-0.06	-0.06	0.954654	0.330366
High	Master Protein	A0A0H2ZLA1	Uncharacterized protein OS=Streptococcus pneumoniae serotype 2 (strain D39 / NCTC 7466) OX=373153 GN=SPD_1948 PE=4 SV=1	10.034	18	4	13	4	154	18.3	9.66	27.26	4	1.037	0.957	0.05	-0.06	0.638043	0.334667
High	Master Protein	Q8DNI9	Segregation and condensation protein B OS=Streptococcus pneumoniae (strain ATCC BAA-255 / R6) OX=171101 GN=scpB PE=1 SV=1	50.154	53	8	47	8	189	21	4.77	143.04	8	1.095	0.957	0.13	-0.06	0.332847	0.332412
High	Master Protein	Q8DR16	Malonyl CoA-acyl carrier protein transacylase OS=Streptococcus pneumoniae (strain ATCC BAA-255 / R6) OX=171101 GN=fabD PE=1 SV=1	239.637	80	16	279	16	306	33.1	4.82	1016.04	16	1.012	0.958	0.02	-0.06	0.66637	0.338863
High	Master Protein	Q8DN42	Putative transketolase c-terminal section OS=Streptococcus pneumoniae (strain ATCC BAA-255 / R6) OX=171101 GN=tktC PE=4 SV=1	25.325	20	6	15	6	310	34.5	5.44	39	6	1.035	0.958	0.05	-0.06	0.649568	0.339535
High	Master Protein	Q8DQ28	Tellurite resistance OS=Streptococcus pneumoniae (strain ATCC BAA-255 / R6) OX=171101 GN=tehB PE=4 SV=1	43.858	32	8	33	8	288	32.9	4.98	94.92	8	0.924	0.959	-0.11	-0.06	0.859338	0.34506
High	Master Protein	P65521	Putative N-acetylmannosamine-6-phosphate 2-epimerase 2 OS=Streptococcus pneumoniae (strain ATCC BAA-255 / R6) OX=171101 GN=nanE2 PE=3 SV=1	50.003	54	10	37	10	232	25.4	4.91	108.74	10	1.22	0.959	0.29	-0.06	0.0905215	0.348168
High	Master Protein	Q04K32	50S ribosomal protein L19 OS=Streptococcus pneumoniae serotype 2 (strain D39 / NCTC 7466) OX=373153 GN=rplS PE=3 SV=1	84.365	65	10	150	10	115	13.1	10.93	435.46	10	1.036	0.96	0.05	-0.06	0.554119	0.356061
High	Master Protein	Q8DQ76	Uncharacterized protein OS=Streptococcus pneumoniae (strain ATCC BAA-255 / R6) OX=171101 GN=ABC-MSD PE=4 SV=1	50.338	20	13	38	13	662	74.5	9.45	125.63	13	4.726	0.961	2.24	-0.06	1e-17	0.360528	TMD
High	Master Protein	Q8DR72	Transcription regulator, member of GalR family OS=Streptococcus pneumoniae (strain ATCC BAA-255 / R6) OX=171101 GN=regR PE=4 SV=1	16.869	10	4	12	4	355	40.9	5.53	32.82	4	0.828	0.962	-0.27	-0.06	0.283856	0.369269
High	Master Protein	Q8DRG2	ABC transporter substrate-binding protein-amino acid transport OS=Streptococcus pneumoniae (strain ATCC BAA-255 / R6) OX=171101 GN=ABC-SBP PE=1 SV=1	197.442	76	19	235	19	276	30.6	5.26	743.84	19	0.883	0.962	-0.18	-0.06	0.624255	0.370166
High	Master Protein	A0A0H2ZN67	Amino acid ABC transporter, periplasmic amino acid-binding protein, putative OS=Streptococcus pneumoniae serotype 2 (strain D39 / NCTC 7466) OX=373153 GN=SPD_0109 PE=1 SV=1	13.688	15	3	6	3	268	29.2	5.34	20.63	3	1.142	0.962	0.19	-0.06	0.239077	0.364113
High	Master Protein	A0A0H2ZR21	YbbR-like lipoprotein, putative OS=Streptococcus pneumoniae serotype 2 (strain D39 / NCTC 7466) OX=373153 GN=SPD_1391 PE=4 SV=1	60.192	57	10	42	10	259	27.9	8.02	156.05	10	0.863	0.963	-0.21	-0.05	0.522411	0.372568
High	Master Protein	Q04MU2	tRNA N6-adenosine threonylcarbamoyltransferase OS=Streptococcus pneumoniae serotype 2 (strain D39 / NCTC 7466) OX=373153 GN=tsaD PE=3 SV=1	46.996	38	9	36	9	336	36.2	4.88	127.23	9	0.89	0.963	-0.17	-0.05	0.672663	0.375074
High	Master Protein	A0A0H2ZMW4	DNA-binding protein HU OS=Streptococcus pneumoniae serotype 2 (strain D39 / NCTC 7466) OX=373153 GN=hup PE=3 SV=1	130.911	87	12	406	12	91	9.6	9.48	1136.01	12	0.916	0.963	-0.13	-0.05	0.808314	0.371849
High	Master Protein	A0A0H2ZN00	CBS domain protein OS=Streptococcus pneumoniae serotype 2 (strain D39 / NCTC 7466) OX=373153 GN=SPD_1658 PE=4 SV=1	47.089	56	6	35	6	153	17.3	4.87	118.54	6	1.145	0.963	0.2	-0.05	0.204567	0.374234
High	Master Protein	Q8DPR0	Dihydrolipoyl dehydrogenase OS=Streptococcus pneumoniae (strain ATCC BAA-255 / R6) OX=171101 GN=acoL PE=3 SV=1	107.419	48	23	83	23	567	60.4	4.92	271.6	23	0.868	0.964	-0.2	-0.05	0.543972	0.380447
High	Master Protein	Q8DRL3	Phosphotransferase system sugar-specific EIIB component OS=Streptococcus pneumoniae (strain ATCC BAA-255 / R6) OX=171101 GN=PTS-EIIB PE=4 SV=1	17.159	31	5	15	5	158	17.2	8.13	36.1	5	0.872	0.964	-0.2	-0.05	0.562419	0.381214
High	Master Protein	Q8DPN0	Farnesyl diphosphate synthase OS=Streptococcus pneumoniae (strain ATCC BAA-255 / R6) OX=171101 GN=ispA PE=3 SV=1	43.693	36	6	27	6	291	31.8	4.82	116.01	6	0.929	0.964	-0.11	-0.05	0.786998	0.37906
High	Master Protein	A0A0H2ZLH0	Galactose operon repressor OS=Streptococcus pneumoniae serotype 2 (strain D39 / NCTC 7466) OX=373153 GN=galR PE=4 SV=1	41.365	41	10	32	10	335	37.9	5.21	113.52	10	0.994	0.964	-0.01	-0.05	0.757842	0.379185
High	Master Protein	A0A0H2ZMI5	Endonuclease III OS=Streptococcus pneumoniae serotype 2 (strain D39 / NCTC 7466) OX=373153 GN=nth PE=3 SV=1	20.65	26	5	20	5	209	23.3	7.5	42.71	5	1.033	0.964	0.05	-0.05	0.65037	0.383604
High	Master Protein	P67466	Exodeoxyribonuclease 7 small subunit OS=Streptococcus pneumoniae (strain ATCC BAA-255 / R6) OX=171101 GN=xseB PE=3 SV=1	10.46	37	3	14	3	70	7.8	4.41	35.67	3	1.047	0.964	0.07	-0.05	0.575029	0.382788
High	Master Protein	Q8DNM4	Catabolite control protein OS=Streptococcus pneumoniae (strain ATCC BAA-255 / R6) OX=171101 GN=ccpA PE=4 SV=1	12.537	11	4	7	4	333	37.6	6.95	16.5	4	0.893	0.965	-0.16	-0.05	0.546813	0.390832
High	Master Protein	P63374	Phosphate import ATP-binding protein PstB 1 OS=Streptococcus pneumoniae (strain ATCC BAA-255 / R6) OX=171101 GN=pstB1 PE=3 SV=1	162.007	75	17	154	17	252	27.9	5.53	520.07	17	0.9	0.965	-0.15	-0.05	0.719142	0.391971
High	Master Protein	Q8DN13	Protein DltD OS=Streptococcus pneumoniae (strain ATCC BAA-255 / R6) OX=171101 GN=dltD PE=1 SV=1	7.305	7	2	5	2	427	49.5	7.97	22.56	2	0.9	0.965	-0.15	-0.05	0.585304	0.390769
High	Master Protein	Q04M43	Elongation factor P OS=Streptococcus pneumoniae serotype 2 (strain D39 / NCTC 7466) OX=373153 GN=efp PE=3 SV=1	194.857	73	9	315	9	186	20.6	4.92	994.85	9	1.071	0.965	0.1	-0.05	0.413311	0.392831
High	Master Protein	Q8DNE2	Acylphosphatase OS=Streptococcus pneumoniae (strain ATCC BAA-255 / R6) OX=171101 GN=acyP PE=3 SV=1	13.651	34	4	12	4	92	10.2	9.47	30.73	4	1.097	0.965	0.13	-0.05	0.350421	0.390043
High	Master Protein	Q8CYI9	Uncharacterized protein OS=Streptococcus pneumoniae (strain ATCC BAA-255 / R6) OX=171101 GN=spr1402 PE=4 SV=1	110.475	71	14	115	4	209	23.3	6.2	371.56	14	1.127	0.965	0.17	-0.05	0.245804	0.391643
High	Master Protein	Q8DNU8	ABC transporter substrate-binding protein-sugar transport OS=Streptococcus pneumoniae (strain ATCC BAA-255 / R6) OX=171101 GN=ABC-SBP PE=4 SV=1	106.859	57	21	89	21	442	48.3	5.44	272.77	21	0.931	0.966	-0.1	-0.05	0.894827	0.394082
High	Master Protein	Q8DRI8	ABC transporter membrane-spanning permease-amino acid transport OS=Streptococcus pneumoniae (strain ATCC BAA-255 / R6) OX=171101 GN=ABC-MSP PE=4 SV=1	8.246	4	3	6	3	702	80.7	7.75	15.54	3	0.743	0.967	-0.43	-0.05	0.0851042	0.402156
High	Master Protein	Q8DP20	P-type ATPase-calcium transporter OS=Streptococcus pneumoniae (strain ATCC BAA-255 / R6) OX=171101 GN=pacL PE=4 SV=1	139.353	32	22	102	22	898	97	4.98	370.62	22	0.82	0.967	-0.29	-0.05	0.318573	0.402111
High	Master Protein	Q8DQT8	Phenylalanine--tRNA ligase alpha subunit OS=Streptococcus pneumoniae (strain ATCC BAA-255 / R6) OX=171101 GN=pheS PE=3 SV=2	103.153	63	18	90	18	348	39.1	5.72	273.85	18	0.885	0.967	-0.18	-0.05	0.632843	0.407412
High	Master Protein	Q8DQM1	UDP-N-acetylglucosamine--N-acetylmuramyl-(pentapeptide) pyrophosphoryl-undecaprenol N-acetylglucosamine transferase OS=Streptococcus pneumoniae (strain ATCC BAA-255 / R6) OX=171101 GN=murG PE=3 SV=1	51.734	36	10	42	10	352	39.4	7.17	140.66	10	0.956	0.967	-0.06	-0.05	0.957602	0.405813
High	Master Protein	A0A0H2ZNB2	Trehalose operon repressor OS=Streptococcus pneumoniae serotype 2 (strain D39 / NCTC 7466) OX=373153 GN=treR PE=4 SV=1	10.455	14	4	6	4	236	27.6	8.57	7.91	4	1.034	0.967	0.05	-0.05	0.666878	0.402017
High	Master Protein	Q8DQJ7	COPAB ATPases metal-fist type repressor OS=Streptococcus pneumoniae (strain ATCC BAA-255 / R6) OX=171101 GN=copY PE=4 SV=1	10.849	22	3	8	3	141	16.2	5.08	23.35	3	1.268	0.967	0.34	-0.05	0.0595488	0.402266
High	Master Protein	Q8DP25	Uncharacterized protein OS=Streptococcus pneumoniae (strain ATCC BAA-255 / R6) OX=171101 GN=spr1400 PE=4 SV=1	14.61	27	3	11	3	162	18.3	7.23	42.21	3	0.958	0.968	-0.06	-0.05	0.923441	0.412704
High	Master Protein	Q04N31	Phosphate acyltransferase OS=Streptococcus pneumoniae serotype 2 (strain D39 / NCTC 7466) OX=373153 GN=plsX PE=3 SV=1	73.806	57	14	61	14	330	34.9	6.01	197.64	14	0.967	0.968	-0.05	-0.05	0.884907	0.409675
High	Master Protein	Q8DRN7	Uncharacterized protein OS=Streptococcus pneumoniae (strain ATCC BAA-255 / R6) OX=171101 GN=spr0033 PE=4 SV=1	71.47	65	9	86	9	145	16.2	5.4	280.08	9	1.186	0.968	0.25	-0.05	0.131794	0.415378
High	Master Protein	Q04N64	ATP synthase epsilon chain OS=Streptococcus pneumoniae serotype 2 (strain D39 / NCTC 7466) OX=373153 GN=atpC PE=3 SV=1	39.999	39	7	45	7	139	15.6	6.39	111.46	7	0.86	0.969	-0.22	-0.05	0.511269	0.417491
High	Master Protein	A0A0H2ZMB4	UPF0109 protein SPD_0675 OS=Streptococcus pneumoniae serotype 2 (strain D39 / NCTC 7466) OX=373153 GN=SPD_0675 PE=3 SV=1	11.967	34	2	13	2	79	9	6.05	55.35	2	0.931	0.969	-0.1	-0.04	0.795898	0.421797
High	Master Protein	Q8DQZ4	Xylose repressor protein OS=Streptococcus pneumoniae (strain ATCC BAA-255 / R6) OX=171101 GN=xylR PE=4 SV=1	35.587	28	7	23	7	407	45.7	5.94	75.56	7	0.957	0.969	-0.06	-0.05	0.975003	0.420373
High	Master Protein	P0A4D8	DEAD-box ATP-dependent RNA helicase CshA OS=Streptococcus pneumoniae (strain ATCC BAA-255 / R6) OX=171101 GN=cshA PE=3 SV=1	218.58	61	28	203	28	524	58.8	9.57	638.86	28	1.008	0.969	0.01	-0.05	0.686992	0.417526
High	Master Protein	Q8DPV4	UDP-N-acetylglucosamine 1-carboxyvinyltransferase 2 OS=Streptococcus pneumoniae (strain ATCC BAA-255 / R6) OX=171101 GN=murA2 PE=3 SV=1	121.813	71	23	99	23	419	45	5.41	378.55	23	1.136	0.969	0.18	-0.05	0.223532	0.41744
High	Master Protein	A0A0H2ZR18	Nitroreductase family protein OS=Streptococcus pneumoniae serotype 2 (strain D39 / NCTC 7466) OX=373153 GN=SPD_0541 PE=4 SV=1	106.385	68	14	138	14	201	22.6	6.81	393.93	14	0.932	0.97	-0.1	-0.04	0.897923	0.430792
High	Master Protein	A0A0H2ZPI5	Immunoglobulin A1 protease OS=Streptococcus pneumoniae serotype 2 (strain D39 / NCTC 7466) OX=373153 GN=iga PE=4 SV=1	339.206	44	68	224	68	1963	218.4	5.34	709.06	68	1.233	0.97	0.3	-0.04	0.0764011	0.42621
High	Master Protein	Q04K36	UPF0122 protein SPD_1143 OS=Streptococcus pneumoniae serotype 2 (strain D39 / NCTC 7466) OX=373153 GN=SPD_1143 PE=3 SV=1	10.583	25	3	3	3	110	13.3	4.53	9.32	3	1.379	0.97	0.46	-0.04	0.0282015	0.42483
High	Master Protein	A0A0H2ZPU8	Uncharacterized protein OS=Streptococcus pneumoniae serotype 2 (strain D39 / NCTC 7466) OX=373153 GN=SPD_1836 PE=4 SV=1	25.251	32	4	15	4	136	15.1	8.06	53.92	4	0.72	0.971	-0.47	-0.04	0.0624698	0.433548
High	Master Protein	Q8DR54	6-phosphogluconate dehydrogenase, decarboxylating OS=Streptococcus pneumoniae (strain ATCC BAA-255 / R6) OX=171101 GN=gnd PE=3 SV=1	365.782	78	31	425	31	474	52.5	5.06	1374.33	31	0.891	0.971	-0.17	-0.04	0.6649	0.437291
High	Master Protein	Q8DNK7	Galactokinase OS=Streptococcus pneumoniae (strain ATCC BAA-255 / R6) OX=171101 GN=galK PE=3 SV=1	160.578	67	22	178	22	392	43.6	5.08	562.4	22	0.949	0.971	-0.08	-0.04	0.998837	0.433084
High	Master Protein	Q8DN14	Transcriptional repressor for Zn(2+)-responsive expression OS=Streptococcus pneumoniae (strain ATCC BAA-255 / R6) OX=171101 GN=adcR PE=4 SV=1	15.52	11	3	25	3	166	18.9	7.02	69.48	3	1.025	0.971	0.04	-0.04	0.596621	0.43524
High	Master Protein	A0A0H2ZP57	3-hydroxy-3-methylglutaryl coenzyme A reductase OS=Streptococcus pneumoniae serotype 2 (strain D39 / NCTC 7466) OX=373153 GN=SPD_1536 PE=3 SV=1	20.266	13	5	13	5	424	46.2	6.46	39.13	5	1.039	0.971	0.06	-0.04	0.637026	0.433016
High	Master Protein	Q8DQ65	Regulatory function on capsule expression in group B streptococci OS=Streptococcus pneumoniae (strain ATCC BAA-255 / R6) OX=171101 GN=cpsY PE=3 SV=1	20.103	28	6	16	6	302	34.9	4.97	59.8	6	1.116	0.971	0.16	-0.04	0.336209	0.438031
High	Master Protein	A0A0H2ZN10	ABC transporter, ATP-binding protein OS=Streptococcus pneumoniae serotype 2 (strain D39 / NCTC 7466) OX=373153 GN=SPD_1167 PE=3 SV=1	65.955	21	14	47	13	660	75.4	6.25	129.9	14	0.788	0.972	-0.34	-0.04	0.210079	0.445665
High	Master Protein	Q8DQS2	ABC transporter membrane-spanning permease-Pep export OS=Streptococcus pneumoniae (strain ATCC BAA-255 / R6) OX=171101 GN=vex3 PE=4 SV=1	41.535	25	10	32	10	459	50	8.79	98.55	10	0.793	0.972	-0.33	-0.04	0.227959	0.444061
High	Master Protein	Q8DNK8	Galactose-1-phosphate uridylyltransferase 2 OS=Streptococcus pneumoniae (strain ATCC BAA-255 / R6) OX=171101 GN=galT2 PE=3 SV=1	128.641	63	25	118	23	493	56.2	5.22	377.17	25	1.319	0.972	0.4	-0.04	0.0259742	0.442592
High	Master Protein	Q8DQ09	Lipoprotein OS=Streptococcus pneumoniae (strain ATCC BAA-255 / R6) OX=171101 GN=lmb PE=1 SV=1	77.922	55	15	64	15	311	34.7	5.38	182.81	15	0.855	0.973	-0.23	-0.04	0.483294	0.453145
High	Master Protein	Q8DP39	SWF/SNF family ATP-dependent RNA helicase OS=Streptococcus pneumoniae (strain ATCC BAA-255 / R6) OX=171101 GN=snf PE=4 SV=1	24.801	8	8	19	8	1032	118.1	5.06	53.04	8	0.911	0.973	-0.13	-0.04	0.753086	0.454758
High	Master Protein	A0A0H2ZLX3	Alpha-galactosidase OS=Streptococcus pneumoniae serotype 2 (strain D39 / NCTC 7466) OX=373153 GN=aga PE=3 SV=1	129.548	36	23	97	23	720	81.6	5.26	346.84	23	0.917	0.973	-0.12	-0.04	0.814273	0.454074
High	Master Protein	Q8DQ66	Uncharacterized protein OS=Streptococcus pneumoniae (strain ATCC BAA-255 / R6) OX=171101 GN=spr0824 PE=4 SV=1	45.275	50	10	35	10	269	29.8	4.65	119.63	10	1.134	0.973	0.18	-0.04	0.237863	0.450771
High	Master Protein	A0A0H2ZNY4	Endopeptidase La OS=Streptococcus pneumoniae serotype 2 (strain D39 / NCTC 7466) OX=373153 GN=SPD_1765 PE=3 SV=1	95.652	41	15	86	15	345	37.5	5.45	257.48	15	0.701	0.974	-0.51	-0.04	0.039942	0.455266
High	Master Protein	A0A0H2ZN18	Biotin carboxyl carrier protein of acetyl-CoA carboxylase OS=Streptococcus pneumoniae serotype 2 (strain D39 / NCTC 7466) OX=373153 GN=accB PE=4 SV=1	67.928	35	5	78	5	161	17	4.53	238.31	5	0.872	0.974	-0.2	-0.04	0.562365	0.463165
High	Master Protein	Q8DPM9	Exodeoxyribonuclease 7 large subunit OS=Streptococcus pneumoniae (strain ATCC BAA-255 / R6) OX=171101 GN=xseA PE=3 SV=2	24.478	16	7	17	7	446	50.5	9.35	47.63	7	0.908	0.974	-0.14	-0.04	0.746191	0.461465
High	Master Protein	Q8DNL8	Galactose-1-phosphate uridylyltransferase 1 OS=Streptococcus pneumoniae (strain ATCC BAA-255 / R6) OX=171101 GN=galT1 PE=3 SV=1	36.554	17	8	25	6	491	56.4	5.59	76.75	8	0.961	0.974	-0.06	-0.04	0.995705	0.461536
High	Master Protein	Q04ML9	30S ribosomal protein S5 OS=Streptococcus pneumoniae serotype 2 (strain D39 / NCTC 7466) OX=373153 GN=rpsE PE=3 SV=1	213.368	91	17	408	17	164	17	9.52	1229.12	17	0.84	0.975	-0.25	-0.04	0.405563	0.470305
High	Master Protein	Q8CWP4	Sucrose phosphorylase OS=Streptococcus pneumoniae (strain ATCC BAA-255 / R6) OX=171101 GN=gtfA PE=3 SV=1	233.626	64	25	208	25	480	55.8	4.98	730.42	25	1.363	0.975	0.45	-0.04	0.0143308	0.471352
High	Master Protein	Q8DQ15	Uncharacterized protein OS=Streptococcus pneumoniae (strain ATCC BAA-255 / R6) OX=171101 GN=spr0895 PE=4 SV=1	72.513	60	13	83	13	163	19	4.94	212.78	13	0.765	0.976	-0.39	-0.03	0.144278	0.476328
High	Master Protein	A0A0H2ZNW7	Uncharacterized protein OS=Streptococcus pneumoniae serotype 2 (strain D39 / NCTC 7466) OX=373153 GN=SPD_1117 PE=4 SV=1	9.706	10	3	6	3	218	25.6	5.45	14.7	3	0.932	0.976	-0.1	-0.03	0.803841	0.476999
High	Master Protein	Q8CYE3	Uncharacterized protein OS=Streptococcus pneumoniae (strain ATCC BAA-255 / R6) OX=171101 GN=spr1610 PE=4 SV=1	6.563	9	2	2	2	372	42.1	7.97	6.54	2	0.933	0.976	-0.1	-0.04	0.780749	0.47179
High	Master Protein	Q8DPX8	Uncharacterized protein OS=Streptococcus pneumoniae (strain ATCC BAA-255 / R6) OX=171101 GN=spr0952 PE=4 SV=1	6.756	9	2	4	2	253	29	7.2	10.93	2	0.987	0.976	-0.02	-0.04	0.945277	0.475336
High	Master Protein	A0A0H2ZNF3	Manganese ABC transporter, ATP-binding protein OS=Streptococcus pneumoniae serotype 2 (strain D39 / NCTC 7466) OX=373153 GN=psaB PE=4 SV=1	104.506	68	13	102	13	240	26.8	7.56	357.73	13	1.072	0.976	0.1	-0.03	0.410621	0.477897
High	Master Protein	Q04LW0	Translation initiation factor IF-2 OS=Streptococcus pneumoniae serotype 2 (strain D39 / NCTC 7466) OX=373153 GN=infB PE=3 SV=1	431.262	63	58	417	58	930	102.9	8.72	1183.3	58	0.861	0.977	-0.22	-0.03	0.507359	0.483982
High	Master Protein	Q8CWU4	30S ribosomal protein S9 OS=Streptococcus pneumoniae (strain ATCC BAA-255 / R6) OX=171101 GN=rpsI PE=3 SV=1	120.217	67	10	208	10	130	14.2	10.86	556.32	10	0.879	0.977	-0.19	-0.03	0.602401	0.485757
High	Master Protein	Q8DMZ9	Transcriptional regulator CtsR OS=Streptococcus pneumoniae (strain ATCC BAA-255 / R6) OX=171101 GN=ctsR PE=3 SV=1	21.629	32	4	14	4	173	20.1	9.36	52.1	4	0.889	0.977	-0.17	-0.03	0.542816	0.483679
High	Master Protein	Q04J64	GTPase Der OS=Streptococcus pneumoniae serotype 2 (strain D39 / NCTC 7466) OX=373153 GN=der PE=3 SV=1	89.896	49	19	81	19	436	49.1	5.43	229.7	19	0.917	0.977	-0.12	-0.03	0.813799	0.480048
High	Master Protein	Q8DP94	Protease OS=Streptococcus pneumoniae (strain ATCC BAA-255 / R6) OX=171101 GN=spr1284 PE=4 SV=1	62.364	33	11	44	11	434	48.6	5.27	147.49	11	1.024	0.977	0.03	-0.03	0.610098	0.483775
High	Master Protein	A0A0H2ZRK0	Uncharacterized protein OS=Streptococcus pneumoniae serotype 2 (strain D39 / NCTC 7466) OX=373153 GN=SPD_0954 PE=4 SV=1	95.625	55	15	73	15	344	36.4	8.12	260.52	15	0.927	0.978	-0.11	-0.03	0.868246	0.494207
High	Master Protein	P0A3S4	DNA-entry nuclease OS=Streptococcus pneumoniae (strain ATCC BAA-255 / R6) OX=171101 GN=endA PE=3 SV=1	42.562	57	12	38	12	274	29.9	9.61	112.21	12	0.944	0.978	-0.08	-0.03	0.96075	0.492873
High	Master Protein	Q8DQP4	Beta-galactosidase OS=Streptococcus pneumoniae (strain ATCC BAA-255 / R6) OX=171101 GN=bgaA PE=1 SV=1	447.431	54	93	344	93	2228	246.6	6.15	1157.33	93	1.266	0.978	0.34	-0.03	0.0510189	0.492488
High	Master Protein	Q8DPL8	Histidine kinase OS=Streptococcus pneumoniae (strain ATCC BAA-255 / R6) OX=171101 GN=hk02 PE=4 SV=1	39.079	24	9	23	9	449	51.7	5.34	74.81	9	0.953	0.979	-0.07	-0.03	0.999038	0.499341
High	Master Protein	Q8DP08	DNA binding protein starved cells-like peroxide resistance protein OS=Streptococcus pneumoniae (strain ATCC BAA-255 / R6) OX=171101 GN=dpr PE=3 SV=1	136.453	72	10	320	10	178	20	4.74	928.32	10	0.78	0.98	-0.36	-0.03	0.181869	0.511669
High	Master Protein	Q8DNK5	Alcohol dehydrogenase OS=Streptococcus pneumoniae (strain ATCC BAA-255 / R6) OX=171101 GN=adhB PE=3 SV=1	28.787	29	8	20	8	345	36.7	5.81	50	8	0.829	0.98	-0.27	-0.03	0.35126	0.508552
High	Master Protein	Q8CWV4	50S ribosomal protein L5 OS=Streptococcus pneumoniae (strain ATCC BAA-255 / R6) OX=171101 GN=rplE PE=3 SV=1	246.997	82	14	419	14	180	19.8	9.06	1257.96	14	0.943	0.98	-0.08	-0.03	0.963451	0.510449
High	Master Protein	Q8DNH5	UPF0374 protein spr1719 OS=Streptococcus pneumoniae (strain ATCC BAA-255 / R6) OX=171101 GN=spr1719 PE=3 SV=1	13.361	29	4	7	4	177	21.3	6.8	22.96	4	0.859	0.981	-0.22	-0.03	0.423851	0.513323
High	Master Protein	Q8DPZ2	Uncharacterized protein OS=Streptococcus pneumoniae (strain ATCC BAA-255 / R6) OX=171101 GN=spr0926 PE=3 SV=1	12.399	37	4	7	4	203	22.8	5.02	18.68	4	1.025	0.981	0.04	-0.03	0.744042	0.513886
High	Master Protein	A0A0H2ZNW0	Small ribosomal subunit biogenesis GTPase RsgA OS=Streptococcus pneumoniae serotype 2 (strain D39 / NCTC 7466) OX=373153 GN=rsgA PE=3 SV=1	73.667	49	11	61	11	292	33	6.44	224.78	11	1.07	0.981	0.1	-0.03	0.414148	0.519941
High	Master Protein	Q8DQD1	Ribose-5-phosphate isomerase A OS=Streptococcus pneumoniae (strain ATCC BAA-255 / R6) OX=171101 GN=rpiA PE=3 SV=2	90.654	52	12	78	12	227	24.8	5.06	278.05	12	1.257	0.981	0.33	-0.03	0.0571417	0.52143
High	Master Protein	A0A0H2ZPV5	Uncharacterized protein OS=Streptococcus pneumoniae serotype 2 (strain D39 / NCTC 7466) OX=373153 GN=SPD_0873 PE=4 SV=1	29.077	34	7	21	7	266	30.1	6.65	70.2	7	0.858	0.982	-0.22	-0.03	0.488095	0.52516
High	Master Protein	A0A0H2ZRN4	Membrane protein, putative OS=Streptococcus pneumoniae serotype 2 (strain D39 / NCTC 7466) OX=373153 GN=SPD_0752 PE=4 SV=1	12.058	8	3	10	3	307	32.8	8.82	23.29	3	0.872	0.982	-0.2	-0.03	0.480681	0.526178
High	Master Protein	Q8DRB3	Isoprenyl transferase OS=Streptococcus pneumoniae (strain ATCC BAA-255 / R6) OX=171101 GN=uppS PE=1 SV=2	43.958	44	9	35	9	252	28.7	6.71	95.14	9	0.904	0.982	-0.15	-0.03	0.746155	0.525467
High	Master Protein	Q8DQQ9	UvrABC system protein C OS=Streptococcus pneumoniae (strain ATCC BAA-255 / R6) OX=171101 GN=uvrC PE=3 SV=1	34.313	24	12	25	12	614	70.4	8.76	72.25	12	0.952	0.982	-0.07	-0.03	0.988402	0.526579
High	Master Protein	A0A0H2ZPX7	Uncharacterized protein OS=Streptococcus pneumoniae serotype 2 (strain D39 / NCTC 7466) OX=373153 GN=SPD_0699 PE=4 SV=1	18.058	38	4	15	4	146	16.5	4.41	56.59	4	1.245	0.982	0.32	-0.03	0.0709827	0.526767
High	Master Protein	A0A0H2ZQ19	Thioredoxin family protein OS=Streptococcus pneumoniae serotype 2 (strain D39 / NCTC 7466) OX=373153 GN=SPD_1714 PE=4 SV=1	44.138	71	5	42	5	105	12.2	4.98	138.77	5	1.292	0.982	0.37	-0.03	0.0445963	0.525733
High	Master Protein	A0A0H2ZP81	Lipoate--protein ligase OS=Streptococcus pneumoniae serotype 2 (strain D39 / NCTC 7466) OX=373153 GN=SPD_1024 PE=4 SV=1	82.952	59	19	68	19	329	37.7	5.81	204.74	19	0.815	0.983	-0.29	-0.03	0.301386	0.531363
High	Master Protein	Q8DQT9	6-phospho-beta-glucosidase OS=Streptococcus pneumoniae (strain ATCC BAA-255 / R6) OX=171101 GN=bglH PE=3 SV=1	54.496	27	10	38	10	471	54.4	5.06	130.03	10	1.087	0.983	0.12	-0.02	0.35449	0.534301
High	Master Protein	A0A0H2ZLT8	CBS domain membrane protein OS=Streptococcus pneumoniae serotype 2 (strain D39 / NCTC 7466) OX=373153 GN=SPD_1761 PE=4 SV=1	21.857	14	6	17	6	443	49.6	4.5	46.11	6	0.831	0.984	-0.27	-0.02	0.321176	0.54023
High	Master Protein	Q8DQ55	Ribosomal RNA small subunit methyltransferase I OS=Streptococcus pneumoniae (strain ATCC BAA-255 / R6) OX=171101 GN=rsmI PE=3 SV=1	26.931	29	8	21	8	289	32.4	5.33	56.7	8	0.924	0.984	-0.11	-0.02	0.821829	0.543528
High	Master Protein	Q04IS6	UPF0154 protein SPD_1662 OS=Streptococcus pneumoniae serotype 2 (strain D39 / NCTC 7466) OX=373153 GN=SPD_1662 PE=3 SV=1	48.385	56	6	73	6	82	9.1	10.07	172	6	0.982	0.984	-0.03	-0.02	0.818119	0.539365
High	Master Protein	A0A0H2ZPZ7	L-serine dehydratase, iron-sulfur-dependent, alpha subunit OS=Streptococcus pneumoniae serotype 2 (strain D39 / NCTC 7466) OX=373153 GN=sdhA PE=4 SV=1	56.561	58	12	43	12	290	30.4	4.69	154.49	12	0.989	0.984	-0.02	-0.02	0.781124	0.546044
High	Master Protein	Q8DMZ1	Cyclic-di-AMP phosphodiesterase OS=Streptococcus pneumoniae (strain ATCC BAA-255 / R6) OX=171101 GN=spr2010 PE=3 SV=1	43.935	23	13	32	13	657	73.2	5.07	107.24	13	0.994	0.984	-0.01	-0.02	0.761701	0.541415
High	Master Protein	A0A0H2ZP24	ATP-dependent Clp protease, ATP-binding subunit OS=Streptococcus pneumoniae serotype 2 (strain D39 / NCTC 7466) OX=373153 GN=SPD_2022 PE=3 SV=1	58.034	18	14	38	12	810	90.1	6.01	128.29	14	0.841	0.985	-0.25	-0.02	0.432228	0.552825
High	Master Protein	Q8DR49	Phosphomevalonate kinase OS=Streptococcus pneumoniae (strain ATCC BAA-255 / R6) OX=171101 GN=mvaK2 PE=1 SV=1	20.573	19	5	13	5	335	37	5.05	47.67	5	0.852	0.985	-0.23	-0.02	0.403732	0.553067
High	Master Protein	P66709	DNA-directed RNA polymerase subunit alpha OS=Streptococcus pneumoniae (strain ATCC BAA-255 / R6) OX=171101 GN=rpoA PE=1 SV=1	250.578	77	24	328	24	311	34.2	4.75	1028.17	24	0.916	0.985	-0.13	-0.02	0.807061	0.553372
High	Master Protein	Q8DQE9	3'-5' exonuclease DinG OS=Streptococcus pneumoniae (strain ATCC BAA-255 / R6) OX=171101 GN=dinG PE=3 SV=1	34.691	14	10	28	10	816	93.4	5.2	74.43	10	0.976	0.985	-0.04	-0.02	0.884984	0.555867
High	Master Protein	Q8DP75	Uncharacterized protein OS=Streptococcus pneumoniae (strain ATCC BAA-255 / R6) OX=171101 GN=spr1316 PE=3 SV=1	68.956	60	7	55	7	118	13.4	6.13	187.67	7	1.205	0.985	0.27	-0.02	0.106891	0.548223
High	Master Protein	Q8DNS9	Fructokinase OS=Streptococcus pneumoniae (strain ATCC BAA-255 / R6) OX=171101 GN=scrK PE=4 SV=1	108.504	66	13	95	13	295	31.9	6.14	324.2	13	1.222	0.985	0.29	-0.02	0.0871335	0.555916
High	Master Protein	A0A0H2ZNM6	Trans-2-enoyl-ACP reductase II OS=Streptococcus pneumoniae serotype 2 (strain D39 / NCTC 7466) OX=373153 GN=fabK PE=4 SV=1	279.612	75	19	340	19	324	34.2	5.47	1092.75	19	0.889	0.986	-0.17	-0.02	0.657814	0.559391
High	Master Protein	A0A0H2ZQB3	Bacterocin transport accessory protein OS=Streptococcus pneumoniae serotype 2 (strain D39 / NCTC 7466) OX=373153 GN=bta PE=4 SV=1	146.387	92	11	258	11	115	12.9	5.92	752.92	11	1.004	0.986	0.01	-0.02	0.706655	0.563404
High	Master Protein	Q04M73	Trigger factor OS=Streptococcus pneumoniae serotype 2 (strain D39 / NCTC 7466) OX=373153 GN=tig PE=3 SV=1	613.097	82	30	1324	30	427	47.3	4.51	4561.18	30	1.063	0.986	0.09	-0.02	0.444558	0.559437
High	Master Protein	Q8DPP1	Tagatose-6-phosphate kinase OS=Streptococcus pneumoniae (strain ATCC BAA-255 / R6) OX=171101 GN=lacC PE=3 SV=1	69.328	54	12	54	12	309	33.4	4.74	184.39	12	1.47	0.986	0.56	-0.02	0.00296379	0.561521
High	Master Protein	Q8DR59	Penicillin-binding protein 1A OS=Streptococcus pneumoniae (strain ATCC BAA-255 / R6) OX=171101 GN=pbpA PE=1 SV=1	212.992	54	32	153	32	719	79.7	5.6	504.5	32	0.857	0.987	-0.22	-0.02	0.488319	0.568848
High	Master Protein	Q8DPN2	Arginine repressor OS=Streptococcus pneumoniae (strain ATCC BAA-255 / R6) OX=171101 GN=ahrC PE=3 SV=1	62.162	85	9	46	9	143	16.2	5.07	171.99	9	0.858	0.987	-0.22	-0.02	0.50169	0.570136
High	Master Protein	Q8DQG0	Glutathione oxidoreductase OS=Streptococcus pneumoniae (strain ATCC BAA-255 / R6) OX=171101 GN=gor PE=3 SV=1	157.539	56	20	158	20	448	48.8	6.23	526.66	20	0.859	0.987	-0.22	-0.02	0.497764	0.570569
High	Master Protein	A0A0H2ZPU5	Uncharacterized protein OS=Streptococcus pneumoniae serotype 2 (strain D39 / NCTC 7466) OX=373153 GN=SPD_1644 PE=4 SV=1	9.626	13	3	6	3	254	29.4	4.91	19.01	3	1.477	0.987	0.56	-0.02	0.0062975	0.571967
High	Master Protein	A0A0H2ZRR6	DNA-binding response regulator OS=Streptococcus pneumoniae serotype 2 (strain D39 / NCTC 7466) OX=373153 GN=SPD_0352 PE=4 SV=1	44.745	53	10	38	10	210	23.5	4.94	121.14	10	0.756	0.988	-0.4	-0.02	0.127061	0.583265
High	Master Protein	A0A0H2ZPW7	Penicillin-binding protein 1B OS=Streptococcus pneumoniae serotype 2 (strain D39 / NCTC 7466) OX=373153 GN=pbp1B PE=4 SV=1	42.33	21	12	25	12	821	89.4	8.43	73.75	12	0.885	0.988	-0.18	-0.02	0.609176	0.577924
High	Master Protein	Q8CWW0	tRNA-specific 2-thiouridylase MnmA OS=Streptococcus pneumoniae (strain ATCC BAA-255 / R6) OX=171101 GN=mnmA PE=3 SV=2	96.778	56	15	97	15	373	41.6	5.41	331.76	15	0.921	0.988	-0.12	-0.02	0.833919	0.576068
High	Master Protein	Q04M39	Peptide chain release factor 3 OS=Streptococcus pneumoniae serotype 2 (strain D39 / NCTC 7466) OX=373153 GN=prfC PE=3 SV=1	205.143	62	30	214	30	514	58.4	5.2	657.87	30	0.897	0.989	-0.16	-0.02	0.698121	0.5867
High	Master Protein	A0A0H2ZQ80	ABC transporter, ATP-binding protein OS=Streptococcus pneumoniae serotype 2 (strain D39 / NCTC 7466) OX=373153 GN=SPD_0998 PE=4 SV=1	112.111	42	21	86	20	633	72	4.93	288.76	21	0.919	0.989	-0.12	-0.02	0.825942	0.59242
High	Master Protein	A0A0H2ZN05	Na/Pi-cotransporter II-related protein OS=Streptococcus pneumoniae serotype 2 (strain D39 / NCTC 7466) OX=373153 GN=SPD_0443 PE=4 SV=1	28.235	12	6	19	6	543	59.6	6.05	59.75	6	0.931	0.989	-0.1	-0.02	0.802877	0.585753
High	Master Protein	Q8DNN7	ABC transporter substrate-binding protein-sugar transport OS=Streptococcus pneumoniae (strain ATCC BAA-255 / R6) OX=171101 GN=ABC-SBP PE=4 SV=1	17.112	11	5	11	4	437	48.6	5.59	28	5	1.003	0.989	0.01	-0.02	0.838513	0.59046
High	Master Protein	Q8DRN9	Uncharacterized protein OS=Streptococcus pneumoniae (strain ATCC BAA-255 / R6) OX=171101 GN=spr0026 PE=4 SV=1	54.518	47	5	46	5	188	21.1	4.61	164.16	5	1.072	0.989	0.1	-0.02	0.437183	0.587483
High	Master Protein	Q8DNN5	Uncharacterized protein OS=Streptococcus pneumoniae (strain ATCC BAA-255 / R6) OX=171101 GN=spr1622 PE=4 SV=1	18.923	11	5	18	5	512	61.2	5.99	39.32	5	0.756	0.99	-0.4	-0.02	0.095147	0.593615
High	Master Protein	Q8DQY5	Putative ABC transporter ATP-binding protein spr0430 OS=Streptococcus pneumoniae (strain ATCC BAA-255 / R6) OX=171101 GN=spr0430 PE=3 SV=1	49.261	32	14	39	13	560	62.7	4.88	117.58	14	0.855	0.99	-0.23	-0.01	0.468929	0.599874
High	Master Protein	Q8DP98	Uncharacterized protein OS=Streptococcus pneumoniae (strain ATCC BAA-255 / R6) OX=171101 GN=spr1275 PE=4 SV=1	14.283	32	5	9	5	183	20.8	5.63	26.62	5	0.955	0.99	-0.07	-0.02	0.931471	0.594116
High	Master Protein	Q8DNQ5	Uncharacterized protein OS=Streptococcus pneumoniae (strain ATCC BAA-255 / R6) OX=171101 GN=spr1594 PE=4 SV=1	80.523	59	17	44	17	368	41	7.56	161.11	17	0.969	0.99	-0.05	-0.01	0.876385	0.598281
High	Master Protein	Q04JT4	S-adenosylmethionine:tRNA ribosyltransferase-isomerase OS=Streptococcus pneumoniae serotype 2 (strain D39 / NCTC 7466) OX=373153 GN=queA PE=3 SV=1	63.967	41	12	51	12	342	38.5	5.85	162.98	12	1.019	0.99	0.03	-0.01	0.634185	0.595259
High	Master Protein	P64404	33 kDa chaperonin OS=Streptococcus pneumoniae (strain ATCC BAA-255 / R6) OX=171101 GN=hslO PE=3 SV=1	120.401	61	15	138	15	290	31.6	4.84	441.81	15	1.077	0.99	0.11	-0.02	0.392819	0.592767
High	Master Protein	Q8DPE6	ABC transporter ATP-binding/membrane spanning protein-multidrug resistance OS=Streptococcus pneumoniae (strain ATCC BAA-255 / R6) OX=171101 GN=ABC-NP PE=4 SV=1	8.556	6	3	4	3	535	60.7	7.5	10.62	3	0.929	0.991	-0.11	-0.01	0.807288	0.609969
High	Master Protein	Q8DNB5	Ribosomal large subunit pseudouridine synthase D OS=Streptococcus pneumoniae (strain ATCC BAA-255 / R6) OX=171101 GN=rluD PE=4 SV=1	12.295	16	4	8	4	291	34.1	9.63	20.77	4	1.319	0.991	0.4	-0.01	0.0415769	0.609328
High	Master Protein	Q8DQT0	Polyribonucleotide nucleotidyltransferase OS=Streptococcus pneumoniae (strain ATCC BAA-255 / R6) OX=171101 GN=pnp PE=3 SV=2	303.12	58	37	292	37	737	81	5.11	1011.54	37	0.84	0.992	-0.25	-0.01	0.408012	0.611926
High	Master Protein	Q8DR97	Phosphotransferase system, mannose-specific EIIAB OS=Streptococcus pneumoniae (strain ATCC BAA-255 / R6) OX=171101 GN=manL PE=4 SV=1	262.51	70	24	323	24	332	35.8	5.29	966.94	24	0.845	0.992	-0.24	-0.01	0.431193	0.613364
High	Master Protein	Q8DNA9	Beta-glucosidase OS=Streptococcus pneumoniae (strain ATCC BAA-255 / R6) OX=171101 GN=bgl2 PE=3 SV=1	13.553	9	4	6	4	483	57	6.1	19.43	4	1.01	0.992	0.01	-0.01	0.850038	0.619297
High	Master Protein	Q8CYE4	Uncharacterized protein OS=Streptococcus pneumoniae (strain ATCC BAA-255 / R6) OX=171101 GN=spr1605 PE=4 SV=1	13.573	11	2	10	2	186	22.1	5.1	32.77	2	1.021	0.992	0.03	-0.01	0.709645	0.616084
High	Master Protein	Q04JL8	UDP-N-acetylmuramoyl-L-alanyl-D-glutamate--L-lysine ligase OS=Streptococcus pneumoniae serotype 2 (strain D39 / NCTC 7466) OX=373153 GN=murE PE=3 SV=1	49.118	32	10	29	10	481	53.8	5.47	91.71	10	0.839	0.993	-0.25	-0.01	0.407315	0.627907
High	Master Protein	Q8DRB8	Transaldolase OS=Streptococcus pneumoniae (strain ATCC BAA-255 / R6) OX=171101 GN=talC PE=4 SV=1	7.996	14	3	7	3	222	24.4	5.64	20.49	3	0.91	0.993	-0.14	-0.01	0.657862	0.622306
High	Master Protein	Q8DN66	Response regulator OS=Streptococcus pneumoniae (strain ATCC BAA-255 / R6) OX=171101 GN=phoP pnpR PE=4 SV=1	22.906	21	4	16	4	235	27.2	6.71	44.09	4	0.933	0.993	-0.1	-0.01	0.827728	0.621619
High	Master Protein	A0A0H2ZMZ9	Uncharacterized protein OS=Streptococcus pneumoniae serotype 2 (strain D39 / NCTC 7466) OX=373153 GN=SPD_1715 PE=4 SV=1	13.51	16	2	11	2	99	11.2	4.7	28.47	2	1.177	0.993	0.23	-0.01	0.172229	0.620774
High	Master Protein	Q8DR05	Acetolactate synthase OS=Streptococcus pneumoniae (strain ATCC BAA-255 / R6) OX=171101 GN=ilvB PE=3 SV=1	8.287	9	3	7	3	566	61.7	5.43	2.94	3	0.576	0.994	-0.8	-0.01	0.000500817	0.634279
High	Master Protein	A0A0H2ZQ65	Catabolite control protein A OS=Streptococcus pneumoniae serotype 2 (strain D39 / NCTC 7466) OX=373153 GN=ccpA PE=4 SV=1	166.461	71	17	150	1	336	37	5.66	523.88	17	0.727	0.994	-0.46	-0.01	0.0573695	0.632172
High	Master Protein	Q8DMX3	DNA replication and repair protein RecF OS=Streptococcus pneumoniae (strain ATCC BAA-255 / R6) OX=171101 GN=recF PE=3 SV=1	9.772	9	3	6	3	365	41.9	8.66	18.5	3	0.82	0.994	-0.29	-0.01	0.246503	0.631899
High	Master Protein	A0A0H2ZMC0	3-oxoacyl-(Acyl-carrier-protein) reductase OS=Streptococcus pneumoniae serotype 2 (strain D39 / NCTC 7466) OX=373153 GN=fabG PE=4 SV=1	188.407	78	14	215	14	243	25.8	5.68	710.47	14	0.836	0.994	-0.26	-0.01	0.38723	0.638546
High	Master Protein	Q04II4	Ribosomal RNA small subunit methyltransferase A OS=Streptococcus pneumoniae serotype 2 (strain D39 / NCTC 7466) OX=373153 GN=rsmA PE=3 SV=1	126.323	61	16	107	16	290	32.2	6.43	354.06	16	0.903	0.994	-0.15	-0.01	0.736031	0.637988
High	Master Protein	Q8CY67	Uncharacterized protein OS=Streptococcus pneumoniae (strain ATCC BAA-255 / R6) OX=171101 GN=spr1942 PE=4 SV=1	8.549	44	2	7	2	66	7.6	5.45	17.34	2	0.915	0.994	-0.13	-0.01	0.667546	0.629933
High	Master Protein	A0A0H2ZPT8	Sugar ABC transporter, sugar-binding protein OS=Streptococcus pneumoniae serotype 2 (strain D39 / NCTC 7466) OX=373153 GN=rafE PE=4 SV=1	168.47	71	22	128	22	419	46.6	5.24	469.23	22	0.952	0.994	-0.07	-0.01	0.983972	0.632185
High	Master Protein	Q8DQC0	ABC transporter membrane-spanning permease-ribose/galactose transport OS=Streptococcus pneumoniae (strain ATCC BAA-255 / R6) OX=171101 GN=ABC-MSP PE=3 SV=1	9.937	11	3	10	3	361	38.7	9.7	33.56	3	0.97	0.994	-0.04	-0.01	0.963804	0.634797
High	Master Protein	Q8DMZ3	Uncharacterized protein OS=Streptococcus pneumoniae (strain ATCC BAA-255 / R6) OX=171101 GN=spr2007 PE=4 SV=1	54.598	80	6	48	6	88	10.2	5.5	157.58	6	0.982	0.994	-0.03	-0.01	0.819442	0.630988
High	Master Protein	Q8CYS2	Uncharacterized protein OS=Streptococcus pneumoniae (strain ATCC BAA-255 / R6) OX=171101 GN=spr0985 PE=4 SV=1	6.9	31	1	4	1	52	6	8.66	16.93	1	1.037	0.994	0.05	-0.01	0.70707	0.632889
High	Master Protein	A0A0H2ZMQ2	Acetyl-coenzyme A carboxylase carboxyl transferase subunit beta OS=Streptococcus pneumoniae serotype 2 (strain D39 / NCTC 7466) OX=373153 GN=accD PE=3 SV=1	133.171	73	19	121	19	288	31.8	8.62	382.52	19	0.844	0.995	-0.24	-0.01	0.424591	0.646483
High	Master Protein	A0A0H2ZNX8	Glycosyl hydrolase, family protein 31 OS=Streptococcus pneumoniae serotype 2 (strain D39 / NCTC 7466) OX=373153 GN=SPD_0285 PE=3 SV=1	36.185	14	9	23	9	737	86	5.57	58.81	9	0.95	0.995	-0.07	-0.01	0.978054	0.641278
High	Master Protein	Q8DR14	3-oxoacyl-[acyl-carrier-protein] synthase 2 OS=Streptococcus pneumoniae (strain ATCC BAA-255 / R6) OX=171101 GN=fabF PE=3 SV=1	395.99	93	26	558	26	414	44.3	5.94	2021.3	26	0.966	0.995	-0.05	-0.01	0.908424	0.641298
High	Master Protein	A0A0H2ZNN7	Uncharacterized protein OS=Streptococcus pneumoniae serotype 2 (strain D39 / NCTC 7466) OX=373153 GN=SPD_1743 PE=4 SV=1	34.319	46	8	34	8	147	16.4	4.82	98.87	8	0.966	0.995	-0.05	-0.01	0.908666	0.641193
High	Master Protein	A0A0H2ZPY6	DNA-binding response regulator VncR OS=Streptococcus pneumoniae serotype 2 (strain D39 / NCTC 7466) OX=373153 GN=vncR PE=4 SV=1	17.704	17	4	9	4	218	25	4.77	25.66	4	0.935	0.996	-0.1	-0.01	0.766475	0.652105
High	Master Protein	Q8DNX3	Metalloregulator OS=Streptococcus pneumoniae (strain ATCC BAA-255 / R6) OX=171101 GN=marR PE=4 SV=1	22.857	29	7	16	7	216	24.8	5.87	41.26	7	0.987	0.996	-0.02	-0.01	0.864016	0.653505
High	Master Protein	Q8CZC1	Uncharacterized protein OS=Streptococcus pneumoniae (strain ATCC BAA-255 / R6) OX=171101 GN=spr0085 PE=4 SV=1	51.714	36	12	46	12	337	38.6	5.78	146.06	12	1.07	0.996	0.1	-0.01	0.416733	0.656486
High	Master Protein	Q8DR52	Choline-binding protein F OS=Streptococcus pneumoniae (strain ATCC BAA-255 / R6) OX=171101 GN=cbpF PE=1 SV=1	25.532	28	7	17	6	338	39.3	6.81	56.89	7	1.148	0.996	0.2	-0.01	0.238937	0.655966
High	Master Protein	Q8DND7	Uncharacterized protein OS=Streptococcus pneumoniae (strain ATCC BAA-255 / R6) OX=171101 GN=spr1795 PE=4 SV=1	92.916	53	21	82	21	432	49.5	5.33	258.6	21	0.818	0.997	-0.29	0	0.311067	0.666233
High	Master Protein	Q8DQ61	Glutamate 5-kinase OS=Streptococcus pneumoniae (strain ATCC BAA-255 / R6) OX=171101 GN=proB PE=3 SV=2	40.761	33	8	27	8	369	39.9	5.64	109.72	8	0.844	0.997	-0.25	0	0.38872	0.662624
High	Master Protein	A0A0H2ZM63	Type I restriction-modification system, S subunit OS=Streptococcus pneumoniae serotype 2 (strain D39 / NCTC 7466) OX=373153 GN=hsdS PE=4 SV=1	78.844	41	19	71	18	522	59.6	5.9	201.42	19	0.878	0.997	-0.19	0	0.598411	0.660111
High	Master Protein	A0A0H2ZPS6	Branched-chain amino acid ABC transporter, ATP-binding protein OS=Streptococcus pneumoniae serotype 2 (strain D39 / NCTC 7466) OX=373153 GN=livF PE=4 SV=1	54.458	43	10	44	10	236	25.6	7.4	135.15	10	0.93	0.997	-0.1	0	0.893106	0.664518
High	Master Protein	Q8CYZ8	Uncharacterized protein OS=Streptococcus pneumoniae (strain ATCC BAA-255 / R6) OX=171101 GN=spr0669 PE=4 SV=1	42.846	32	9	30	9	271	31.1	4.81	105.33	9	1.16	0.997	0.21	0	0.182818	0.665568
High	Master Protein	Q8DQM9	Regulatory function on capsule expression OS=Streptococcus pneumoniae (strain ATCC BAA-255 / R6) OX=171101 GN=cpsY PE=3 SV=1	34.421	24	8	25	8	348	40.5	6.16	79.6	8	0.904	0.998	-0.14	0	0.692651	0.675857
High	Master Protein	Q8DNJ8	ABC transporter ATP-binding protein-choline transporter OS=Streptococcus pneumoniae (strain ATCC BAA-255 / R6) OX=171101 GN=proV PE=4 SV=1	66.864	60	11	56	11	242	27.1	5.05	165.33	11	0.974	0.998	-0.04	0	0.840159	0.673327
High	Master Protein	Q8DQF8	Uncharacterized protein OS=Streptococcus pneumoniae (strain ATCC BAA-255 / R6) OX=171101 GN=ABC-NBD PE=1 SV=1	37.064	56	9	29	9	233	25.7	6.37	112.74	9	0.992	0.998	-0.01	0	0.789969	0.668677
High	Master Protein	A0A0H2ZLP4	Histidine kinase BlpH, putative OS=Streptococcus pneumoniae serotype 2 (strain D39 / NCTC 7466) OX=373153 GN=blpH PE=4 SV=1	16.808	10	4	10	4	446	51.6	5.67	31.47	4	0.816	0.999	-0.29	0	0.235417	0.6794
High	Master Protein	A0A0H2ZQB9	Choline transporter (Glycine betaine transport system permease protein) OS=Streptococcus pneumoniae serotype 2 (strain D39 / NCTC 7466) OX=373153 GN=proWX PE=3 SV=1	56.119	28	11	50	11	506	55.5	6.83	152.75	11	0.831	0.999	-0.27	0	0.391526	0.679838
High	Master Protein	A0A0H2ZN54	Alpha-1,4 glucan phosphorylase OS=Streptococcus pneumoniae serotype 2 (strain D39 / NCTC 7466) OX=373153 GN=malP PE=3 SV=1	486.029	62	42	686	42	752	85.1	5.17	2183.54	42	1.075	0.999	0.1	0	0.401179	0.682417
High	Master Protein	Q8DP81	C3-degrading proteinase OS=Streptococcus pneumoniae (strain ATCC BAA-255 / R6) OX=171101 GN=cppA PE=4 SV=1	54.84	37	8	53	8	246	28.1	4.67	182.13	8	1.085	0.999	0.12	0	0.369771	0.67934
High	Master Protein	A0A0H2ZNC9	Glucose-6-phosphate 1-dehydrogenase OS=Streptococcus pneumoniae serotype 2 (strain D39 / NCTC 7466) OX=373153 GN=zwf PE=3 SV=1	180.219	63	27	169	27	495	56.8	5.76	544.75	27	0.777	1	-0.36	0	0.173748	0.689184
High	Master Protein	A0A0H2ZRA0	Lysine decarboxylase OS=Streptococcus pneumoniae serotype 2 (strain D39 / NCTC 7466) OX=373153 GN=cad PE=4 SV=1	65.742	34	16	43	16	491	53.9	5.35	146.98	16	0.889	1	-0.17	0	0.685787	0.693029
High	Master Protein	A0A0H2ZNG0	Sucrose operon repressor OS=Streptococcus pneumoniae serotype 2 (strain D39 / NCTC 7466) OX=373153 GN=scrR PE=4 SV=1	13.518	15	4	6	4	321	35.2	6.27	16	4	0.918	1	-0.12	0	0.699949	0.692408
High	Master Protein	Q04LC5	tRNA (guanine-N(1)-)-methyltransferase OS=Streptococcus pneumoniae serotype 2 (strain D39 / NCTC 7466) OX=373153 GN=trmD PE=3 SV=1	23.885	22	5	20	5	239	27.6	4.94	61.27	5	1.006	1	0.01	0	0.703443	0.693057
High	Master Protein	Q8DQ67	Beta-alanine synthase or beta-ureidopropionase OS=Streptococcus pneumoniae (strain ATCC BAA-255 / R6) OX=171101 GN=but PE=4 SV=1	121.698	85	15	91	15	291	33.1	5.05	350.03	15	1.107	1	0.15	0	0.29861	0.68844
High	Master Protein	Q8DQH3	Cell division protein FtsX OS=Streptococcus pneumoniae (strain ATCC BAA-255 / R6) OX=171101 GN=ftsX PE=3 SV=1	90.305	39	14	82	14	329	36.6	8.9	228.4	14	0.77	1.001	-0.38	0	0.154582	0.701998
High	Master Protein	Q04MF9	GTP cyclohydrolase 1 OS=Streptococcus pneumoniae serotype 2 (strain D39 / NCTC 7466) OX=373153 GN=folE PE=3 SV=1	54.926	51	10	56	10	184	20.7	5.82	152.29	10	0.865	1.001	-0.21	0	0.530125	0.701673
High	Master Protein	A0A0H2ZQ77	UvrABC system protein A OS=Streptococcus pneumoniae serotype 2 (strain D39 / NCTC 7466) OX=373153 GN=uvrA PE=3 SV=1	108.49	34	26	73	26	943	104.1	6.4	242.48	26	0.896	1.001	-0.16	0	0.695545	0.702558
High	Master Protein	P0A3R2	DNA mismatch repair protein HexB OS=Streptococcus pneumoniae (strain ATCC BAA-255 / R6) OX=171101 GN=hexB PE=3 SV=1	73.096	31	12	54	12	649	73.4	5.58	207.05	12	0.925	1.001	-0.11	0	0.860065	0.705051
High	Master Protein	A0A0H2ZQ12	SpoE family protein OS=Streptococcus pneumoniae serotype 2 (strain D39 / NCTC 7466) OX=373153 GN=SPD_0774 PE=3 SV=1	52.491	29	15	32	15	767	84.9	5.26	90.3	15	0.937	1.001	-0.09	0	0.910722	0.697291
High	Master Protein	Q8DPU3	Uncharacterized protein OS=Streptococcus pneumoniae (strain ATCC BAA-255 / R6) OX=171101 GN=spr1003 PE=4 SV=1	13.702	21	4	15	4	189	22.3	6.37	40.37	4	0.878	1.002	-0.19	0	0.580381	0.709139
High	Master Protein	Q8DRH7	Ribonuclease J OS=Streptococcus pneumoniae (strain ATCC BAA-255 / R6) OX=171101 GN=rnj PE=3 SV=1	186.79	65	29	166	29	610	66.4	6.81	517.6	29	0.913	1.002	-0.13	0	0.792681	0.705969
High	Master Protein	Q8DRP8	Hypoxanthine-guanine phosphoribosyltransferase OS=Streptococcus pneumoniae (strain ATCC BAA-255 / R6) OX=171101 GN=hpt PE=3 SV=1	171.823	73	16	201	16	180	20.2	5.43	581.91	16	1.129	1.002	0.18	0	0.240334	0.71413
High	Master Protein	A0A0H2ZM66	Alpha,alpha-phosphotrehalase OS=Streptococcus pneumoniae serotype 2 (strain D39 / NCTC 7466) OX=373153 GN=treC PE=4 SV=1	145.508	46	20	142	20	541	62.8	4.93	451.81	20	1.204	1.002	0.27	0	0.107066	0.708944
High	Master Protein	Q8CYE2	Uncharacterized protein OS=Streptococcus pneumoniae (strain ATCC BAA-255 / R6) OX=171101 GN=spr1611 PE=4 SV=1	27.354	37	4	21	4	156	18.1	4.01	74.96	4	0.791	1.003	-0.34	0	0.183871	0.718777
High	Master Protein	Q8DR10	Glutamyl-tRNA(Gln) amidotransferase subunit A OS=Streptococcus pneumoniae (strain ATCC BAA-255 / R6) OX=171101 GN=gatA PE=3 SV=1	231.221	71	25	210	25	488	52	5.07	737.6	25	0.832	1.003	-0.27	0	0.369607	0.71882
High	Master Protein	A0A0H2ZMA2	ATP-dependent zinc metalloprotease FtsH OS=Streptococcus pneumoniae serotype 2 (strain D39 / NCTC 7466) OX=373153 GN=ftsH PE=3 SV=1	329.756	64	36	354	36	652	71.2	5.55	1143.31	36	0.838	1.003	-0.26	0	0.396012	0.717096
High	Master Protein	P59658	Ribosomal RNA small subunit methyltransferase H OS=Streptococcus pneumoniae (strain ATCC BAA-255 / R6) OX=171101 GN=rsmH PE=3 SV=1	47.659	28	6	30	6	316	36	6.98	107.7	6	0.844	1.003	-0.24	0	0.414982	0.72201
High	Master Protein	Q8DPD7	LicD1 paralog OS=Streptococcus pneumoniae (strain ATCC BAA-255 / R6) OX=171101 GN=licD1 PE=4 SV=1	13.658	20	5	14	5	281	32.6	6.33	35.39	5	0.866	1.003	-0.21	0	0.469991	0.722874
High	Master Protein	A0A0H2ZRX9	ABC transporter, ATP-binding/permease protein OS=Streptococcus pneumoniae serotype 2 (strain D39 / NCTC 7466) OX=373153 GN=SPD_1902 PE=4 SV=1	50.792	28	14	40	14	564	62.2	8.12	118.92	14	0.879	1.003	-0.19	0	0.601367	0.71829
High	Master Protein	A0A0H2ZNU1	N-acetylglucosamine-6-phosphate deacetylase OS=Streptococcus pneumoniae serotype 2 (strain D39 / NCTC 7466) OX=373153 GN=nagA PE=3 SV=1	262.277	70	24	314	24	383	41.7	5.29	1072.61	24	0.983	1.003	-0.02	0	0.815037	0.723949
High	Master Protein	Q8CYE6	Uncharacterized protein OS=Streptococcus pneumoniae (strain ATCC BAA-255 / R6) OX=171101 GN=spr1597 PE=4 SV=1	9.577	13	3	10	3	201	22.8	9.47	18.77	3	0.825	1.004	-0.28	0.01	0.276525	0.731004
High	Master Protein	Q8DP14	Diadenylate cyclase OS=Streptococcus pneumoniae (strain ATCC BAA-255 / R6) OX=171101 GN=dacA PE=3 SV=1	20.047	17	5	16	5	292	32.5	8.75	43.74	5	0.833	1.004	-0.26	0.01	0.361187	0.733233
High	Master Protein	A0A0H2ZPE9	Phosphosugar-binding transcriptional regulator, putative OS=Streptococcus pneumoniae serotype 2 (strain D39 / NCTC 7466) OX=373153 GN=SPD_1487 PE=4 SV=1	49.039	39	8	37	8	283	32.7	6.42	137.42	8	0.837	1.004	-0.26	0.01	0.398994	0.731133
High	Master Protein	A0A0H2ZQA1	RNA polymerase sigma factor SigA OS=Streptococcus pneumoniae serotype 2 (strain D39 / NCTC 7466) OX=373153 GN=rpoD PE=3 SV=1	184.215	71	21	183	21	369	42	4.84	653.19	21	0.851	1.004	-0.23	0.01	0.45789	0.726066
High	Master Protein	A0A0H2ZM62	Histidine kinase OS=Streptococcus pneumoniae serotype 2 (strain D39 / NCTC 7466) OX=373153 GN=SPD_2019 PE=4 SV=1	17.035	10	5	12	4	443	51	6.33	31.51	5	0.86	1.004	-0.22	0.01	0.420381	0.725535
High	Master Protein	A0A0H2ZLT2	Ribosomal protein S1 OS=Streptococcus pneumoniae serotype 2 (strain D39 / NCTC 7466) OX=373153 GN=rpsA PE=4 SV=1	366.299	71	30	837	30	400	43.9	5.14	2127.9	30	0.883	1.004	-0.18	0.01	0.620768	0.733215
High	Master Protein	Q04MN5	50S ribosomal protein L4 OS=Streptococcus pneumoniae serotype 2 (strain D39 / NCTC 7466) OX=373153 GN=rplD PE=3 SV=1	139.839	83	16	239	16	207	22.1	9.99	710.12	16	0.973	1.004	-0.04	0.01	0.865849	0.72957
High	Master Protein	Q8CZ91	Uncharacterized protein OS=Streptococcus pneumoniae (strain ATCC BAA-255 / R6) OX=171101 GN=spr0169 PE=4 SV=1	28.065	21	4	31	4	234	26.6	7.55	83.62	4	0.815	1.005	-0.29	0.01	0.253947	0.739181
High	Master Protein	A0A0H2ZNG6	ATP-dependent Clp protease ATP-binding subunit ClpE OS=Streptococcus pneumoniae serotype 2 (strain D39 / NCTC 7466) OX=373153 GN=clpE PE=3 SV=1	289.456	61	42	234	41	752	83.8	5.69	749.3	42	0.865	1.005	-0.21	0.01	0.527645	0.734533
High	Master Protein	Q8DNI1	ABC transporter substrate-binding protein-oligopeptide transport OS=Streptococcus pneumoniae (strain ATCC BAA-255 / R6) OX=171101 GN=amiA PE=4 SV=1	500.539	77	40	648	39	659	72.5	5.1	2190.64	40	0.87	1.005	-0.2	0.01	0.552381	0.739289
High	Master Protein	Q04J40	Methionyl-tRNA formyltransferase OS=Streptococcus pneumoniae serotype 2 (strain D39 / NCTC 7466) OX=373153 GN=fmt PE=3 SV=1	78.937	58	13	65	13	311	34	5.47	219.44	13	1.077	1.005	0.11	0.01	0.394592	0.743604
High	Master Protein	A0A0H2ZN45	PTS system, IIB component, putative OS=Streptococcus pneumoniae serotype 2 (strain D39 / NCTC 7466) OX=373153 GN=SPD_0560 PE=4 SV=1	107.643	92	6	156	6	101	10.8	4.7	475.3	6	1.151	1.005	0.2	0.01	0.192291	0.739399
High	Master Protein	Q8DQT6	Phenylalanine--tRNA ligase beta subunit OS=Streptococcus pneumoniae (strain ATCC BAA-255 / R6) OX=171101 GN=pheT PE=3 SV=1	281.375	64	34	229	34	800	87	4.74	826.06	34	0.866	1.006	-0.21	0.01	0.530668	0.753863
High	Master Protein	Q8CWM8	30S ribosomal protein S2 OS=Streptococcus pneumoniae (strain ATCC BAA-255 / R6) OX=171101 GN=rpsB PE=3 SV=1	374.387	84	21	689	21	259	28.9	5.35	2083.41	21	0.887	1.006	-0.17	0.01	0.643674	0.745489
High	Master Protein	A0A0H2ZNE0	Cell division protein FtsZ OS=Streptococcus pneumoniae serotype 2 (strain D39 / NCTC 7466) OX=373153 GN=ftsZ PE=3 SV=1	420.392	81	31	590	31	419	44.4	4.81	1989.7	31	0.907	1.006	-0.14	0.01	0.757585	0.745904
High	Master Protein	A0A0H2ZNG5	Chromosome partition protein Smc OS=Streptococcus pneumoniae serotype 2 (strain D39 / NCTC 7466) OX=373153 GN=smc PE=3 SV=1	105.029	25	25	62	24	1179	133.8	4.98	195.21	25	0.94	1.006	-0.09	0.01	0.969782	0.746114
High	Master Protein	Q8DPY6	ABC transporter substrate-binding protein-iron transport OS=Streptococcus pneumoniae (strain ATCC BAA-255 / R6) OX=171101 GN=ABC-SBP PE=1 SV=1	206.583	74	20	276	20	341	37.5	5.54	831.22	20	0.999	1.006	0	0.01	0.730985	0.751289
High	Master Protein	Q8DPL0	Uncharacterized protein OS=Streptococcus pneumoniae (strain ATCC BAA-255 / R6) OX=171101 GN=spr1115 PE=4 SV=1	15.101	46	4	13	4	155	18	4.54	48.39	4	1.01	1.006	0.01	0.01	0.753802	0.746911
High	Master Protein	Q8DNH7	Bifunctional ligase/repressor BirA OS=Streptococcus pneumoniae (strain ATCC BAA-255 / R6) OX=171101 GN=birA PE=3 SV=1	20.201	21	6	11	6	311	35.2	7.39	26.77	6	0.821	1.007	-0.29	0.01	0.320023	0.762168
High	Master Protein	A0A0H2ZN69	Peptidoglycan GlcNAc deacetylase OS=Streptococcus pneumoniae serotype 2 (strain D39 / NCTC 7466) OX=373153 GN=pgdA PE=4 SV=1	74.076	36	15	59	15	480	54.6	5.52	177.31	15	0.876	1.007	-0.19	0.01	0.583657	0.756777
High	Master Protein	A0A0H2ZPH6	L-threonine dehydratase OS=Streptococcus pneumoniae serotype 2 (strain D39 / NCTC 7466) OX=373153 GN=ilvA PE=3 SV=1	44.524	43	12	31	12	416	45.4	5.78	103.72	12	0.946	1.007	-0.08	0.01	0.971861	0.762645
High	Master Protein	A0A0H2ZLJ5	Uncharacterized protein OS=Streptococcus pneumoniae serotype 2 (strain D39 / NCTC 7466) OX=373153 GN=SPD_0836 PE=4 SV=1	50.493	39	11	56	11	297	33.9	5.86	181.25	11	1	1.007	0	0.01	0.710352	0.757626
High	Master Protein	Q04LW4	Ribosome maturation factor RimP OS=Streptococcus pneumoniae serotype 2 (strain D39 / NCTC 7466) OX=373153 GN=rimP PE=3 SV=1	35.085	31	4	39	4	159	17.8	4.73	125.91	4	1.004	1.007	0.01	0.01	0.729955	0.761361
High	Master Protein	P64023	Elongation factor G OS=Streptococcus pneumoniae (strain ATCC BAA-255 / R6) OX=171101 GN=fusA PE=3 SV=1	967.824	89	48	2054	48	693	76.8	4.96	6607.79	48	1.071	1.007	0.1	0.01	0.414096	0.762986
High	Master Protein	Q04K26	50S ribosomal protein L31 type B OS=Streptococcus pneumoniae serotype 2 (strain D39 / NCTC 7466) OX=373153 GN=rpmE2 PE=3 SV=1	82.8	91	9	138	9	80	9.4	9	450.21	9	1.11	1.007	0.15	0.01	0.289794	0.762582
High	Master Protein	A0A0H2ZND9	Hydrolase, haloacid dehalogenase-like family protein OS=Streptococcus pneumoniae serotype 2 (strain D39 / NCTC 7466) OX=373153 GN=SPD_0101 PE=4 SV=1	21.005	27	4	13	4	210	23.4	5.2	32.22	4	1.124	1.007	0.17	0.01	0.321855	0.762112
High	Master Protein	Q8DND6	Uncharacterized protein OS=Streptococcus pneumoniae (strain ATCC BAA-255 / R6) OX=171101 GN=spr1796 PE=4 SV=1	47.909	53	11	46	11	227	26	4.83	155.04	11	1.153	1.007	0.2	0.01	0.182936	0.760426
High	Master Protein	A0A0H2ZNY5	Cytidine deaminase OS=Streptococcus pneumoniae serotype 2 (strain D39 / NCTC 7466) OX=373153 GN=cdd-1 PE=3 SV=1	31.226	52	5	35	5	129	14.2	4.78	109.79	5	1.218	1.007	0.28	0.01	0.101602	0.763885
High	Master Protein	Q8DN75	Uncharacterized protein OS=Streptococcus pneumoniae (strain ATCC BAA-255 / R6) OX=171101 GN=spr1880 PE=4 SV=1	9.541	22	3	8	3	144	16.6	5.19	25.17	3	1.297	1.007	0.38	0.01	0.0410462	0.754684
High	Master Protein	Q8DNZ9	Uncharacterized protein OS=Streptococcus pneumoniae (strain ATCC BAA-255 / R6) OX=171101 GN=spr1443 PE=4 SV=1	63.959	34	13	46	13	447	49.5	6.55	154.78	13	0.79	1.008	-0.34	0.01	0.225887	0.772445
High	Master Protein	A0A0H2ZP21	DNA gyrase subunit B OS=Streptococcus pneumoniae serotype 2 (strain D39 / NCTC 7466) OX=373153 GN=gyrB PE=3 SV=1	171.491	51	31	141	31	648	72.2	5.58	439.58	31	0.846	1.008	-0.24	0.01	0.433767	0.7683
High	Master Protein	A0A0H2ZNQ6	Phospho-2-dehydro-3-deoxyheptonate aldolase OS=Streptococcus pneumoniae serotype 2 (strain D39 / NCTC 7466) OX=373153 GN=SPD_1510 PE=3 SV=1	145.679	68	20	147	18	343	38.7	5.16	462.01	20	0.895	1.008	-0.16	0.01	0.687912	0.767247
High	Master Protein	A0A0H2ZN77	Transcription termination/antitermination protein NusG OS=Streptococcus pneumoniae serotype 2 (strain D39 / NCTC 7466) OX=373153 GN=nusG PE=3 SV=1	105.225	85	12	125	11	178	20.3	4.78	362	12	0.972	1.008	-0.04	0.01	0.874543	0.773259
High	Master Protein	A0A0H2ZPR8	DEAD-box ATP-dependent RNA helicase CshB OS=Streptococcus pneumoniae serotype 2 (strain D39 / NCTC 7466) OX=373153 GN=cshB PE=3 SV=1	84.798	46	18	67	18	447	50.8	9.63	197.36	18	0.98	1.008	-0.03	0.01	0.831628	0.764419
High	Master Protein	Q04JM9	UPF0291 protein SPD_1303 OS=Streptococcus pneumoniae serotype 2 (strain D39 / NCTC 7466) OX=373153 GN=SPD_1303 PE=3 SV=1	42.589	53	5	58	5	85	9.9	8.4	165.09	5	0.99	1.008	-0.01	0.01	0.775904	0.766101
High	Master Protein	Q8DPM8	Uncharacterized protein OS=Streptococcus pneumoniae (strain ATCC BAA-255 / R6) OX=171101 GN=spr1093 PE=4 SV=1	12.664	4	4	4	4	1061	125.2	5.24	11.63	4	0.992	1.008	-0.01	0.01	0.923572	0.771076
High	Master Protein	A0A0H2ZP88	Acetyltransferase, GNAT family protein OS=Streptococcus pneumoniae serotype 2 (strain D39 / NCTC 7466) OX=373153 GN=SPD_1742 PE=4 SV=1	35.044	52	8	25	8	172	19.3	5.22	81.84	8	1.096	1.008	0.13	0.01	0.351682	0.773371
High	Master Protein	A0A0H2ZLS0	Choline binding protein A OS=Streptococcus pneumoniae serotype 2 (strain D39 / NCTC 7466) OX=373153 GN=cbpA PE=4 SV=1	49.863	18	12	40	8	701	79	7.83	118.18	12	1.338	1.008	0.42	0.01	0.0228024	0.766476
High	Master Protein	Q8CY68	Uncharacterized protein OS=Streptococcus pneumoniae (strain ATCC BAA-255 / R6) OX=171101 GN=spr1941 PE=4 SV=1	77.484	53	15	57	15	335	36.3	5.14	214.05	15	0.749	1.009	-0.42	0.01	0.109794	0.774654
High	Master Protein	Q8CWU7	Holliday junction ATP-dependent DNA helicase RuvB OS=Streptococcus pneumoniae (strain ATCC BAA-255 / R6) OX=171101 GN=ruvB PE=3 SV=1	37.931	38	9	24	9	332	37.3	4.87	78.12	9	0.891	1.009	-0.17	0.01	0.651848	0.782181
High	Master Protein	Q04J60	Transcriptional repressor NrdR OS=Streptococcus pneumoniae serotype 2 (strain D39 / NCTC 7466) OX=373153 GN=nrdR PE=3 SV=1	22.015	39	6	24	6	157	18.4	8.44	72.69	6	0.894	1.009	-0.16	0.01	0.668497	0.780419
High	Master Protein	Q8DQ24	Foldase protein PrsA OS=Streptococcus pneumoniae (strain ATCC BAA-255 / R6) OX=171101 GN=prsA PE=3 SV=1	387.671	84	31	523	31	313	34.4	5.12	1681.43	31	0.898	1.009	-0.15	0.01	0.707098	0.782061
High	Master Protein	Q8CYM5	Uncharacterized protein OS=Streptococcus pneumoniae (strain ATCC BAA-255 / R6) OX=171101 GN=spr1265 PE=4 SV=1	29.93	40	7	21	7	245	28.4	5.52	80.61	7	0.992	1.009	-0.01	0.01	0.793955	0.775007
High	Master Protein	Q04ML7	50S ribosomal protein L15 OS=Streptococcus pneumoniae serotype 2 (strain D39 / NCTC 7466) OX=373153 GN=rplO PE=3 SV=1	98.168	71	14	192	14	146	15.4	10.29	497.04	14	1.021	1.009	0.03	0.01	0.622869	0.781649
High	Master Protein	P66257	50S ribosomal protein L34 OS=Streptococcus pneumoniae (strain ATCC BAA-255 / R6) OX=171101 GN=rpmH PE=3 SV=1	14.73	34	4	35	4	44	5.3	12.7	38.55	4	1.023	1.009	0.03	0.01	0.60772	0.777761
High	Master Protein	P64073	Probable GTP-binding protein EngB OS=Streptococcus pneumoniae (strain ATCC BAA-255 / R6) OX=171101 GN=engB PE=3 SV=1	47.349	50	8	39	8	195	22.3	8.07	112.27	8	1.041	1.009	0.06	0.01	0.54186	0.775941
High	Master Protein	A0A0H2ZPQ2	Sucrose-6-phosphate hydrolase OS=Streptococcus pneumoniae serotype 2 (strain D39 / NCTC 7466) OX=373153 GN=scrB PE=3 SV=1	33.919	27	9	19	9	484	55.2	5.14	61.74	9	1.049	1.009	0.07	0.01	0.516292	0.774525
High	Master Protein	Q8DQ58	Thymidylate kinase OS=Streptococcus pneumoniae (strain ATCC BAA-255 / R6) OX=171101 GN=tmk PE=3 SV=1	60.612	58	11	55	11	212	23.3	4.88	168.6	11	1.051	1.009	0.07	0.01	0.492111	0.782003
High	Master Protein	Q8DPT6	Riboflavin biosynthesis protein OS=Streptococcus pneumoniae (strain ATCC BAA-255 / R6) OX=171101 GN=mreA PE=3 SV=1	94.399	47	13	74	13	305	34.5	5.49	240.62	13	1.103	1.009	0.14	0.01	0.308708	0.782815
High	Master Protein	Q8DNI6	Phosphotransferase system, trehalose-specific IIBC component OS=Streptococcus pneumoniae (strain ATCC BAA-255 / R6) OX=171101 GN=treP PE=4 SV=1	163.358	31	13	178	13	705	75.7	5.47	637.16	13	0.883	1.01	-0.18	0.01	0.620511	0.790795
High	Master Protein	Q04MQ9	Holliday junction ATP-dependent DNA helicase RuvA OS=Streptococcus pneumoniae serotype 2 (strain D39 / NCTC 7466) OX=373153 GN=ruvA PE=3 SV=1	6.886	12	2	4	2	197	21.5	7.46	15.85	2	0.883	1.01	-0.18	0.01	0.518902	0.786998
High	Master Protein	Q8DPE7	Uncharacterized protein OS=Streptococcus pneumoniae (strain ATCC BAA-255 / R6) OX=171101 GN=ABC-NDB PE=4 SV=1	27.231	40	7	15	7	252	27.7	9.01	50.08	7	0.902	1.01	-0.15	0.01	0.714013	0.791053
High	Master Protein	Q04MU7	UPF0356 protein SPD_0131 OS=Streptococcus pneumoniae serotype 2 (strain D39 / NCTC 7466) OX=373153 GN=SPD_0131 PE=3 SV=1	50.131	77	5	92	5	77	9.3	4.6	267.38	5	0.989	1.01	-0.02	0.01	0.78443	0.788809
High	Master Protein	Q04I94	Arginine--tRNA ligase OS=Streptococcus pneumoniae serotype 2 (strain D39 / NCTC 7466) OX=373153 GN=argS PE=3 SV=1	332.466	76	38	313	38	563	63.4	5.15	1097.99	38	0.872	1.011	-0.2	0.02	0.563343	0.795743
High	Master Protein	Q8DPS4	Required for glycogen biosynthesis OS=Streptococcus pneumoniae (strain ATCC BAA-255 / R6) OX=171101 GN=glgD PE=4 SV=1	85.681	50	15	69	15	379	42.6	6.81	260.54	15	0.909	1.011	-0.14	0.02	0.769742	0.794276
High	Master Protein	Q8DPB1	Phosphate-binding protein PstS 1 OS=Streptococcus pneumoniae (strain ATCC BAA-255 / R6) OX=171101 GN=pstS1 PE=1 SV=1	156.972	60	10	140	10	292	31.2	4.89	605.14	10	0.996	1.011	-0.01	0.02	0.747311	0.79864
High	Master Protein	Q04JK8	30S ribosomal protein S6 OS=Streptococcus pneumoniae serotype 2 (strain D39 / NCTC 7466) OX=373153 GN=rpsF PE=3 SV=1	101.865	78	7	220	7	96	11.1	5.27	774.42	7	1.041	1.011	0.06	0.02	0.533063	0.800661
High	Master Protein	Q8DRE2	Putative pre-16S rRNA nuclease OS=Streptococcus pneumoniae (strain ATCC BAA-255 / R6) OX=171101 GN=spr0176 PE=3 SV=1	51.134	63	9	40	9	139	15.6	5.68	114.71	9	1.083	1.011	0.12	0.02	0.376491	0.800146
High	Master Protein	A0A0H2ZQ98	Para-aminobenzoate synthase, component I OS=Streptococcus pneumoniae serotype 2 (strain D39 / NCTC 7466) OX=373153 GN=pabB PE=4 SV=1	72.973	37	16	53	16	573	65.8	5.53	177.96	16	1.112	1.011	0.15	0.02	0.293945	0.794973
High	Master Protein	A0A0H2ZQC6	Glutathione peroxidase OS=Streptococcus pneumoniae serotype 2 (strain D39 / NCTC 7466) OX=373153 GN=SPD_0286 PE=3 SV=1	24.883	42	6	26	6	158	18	5.97	78.38	6	1.298	1.011	0.38	0.02	0.0374301	0.796079
High	Master Protein	Q04IB3	Queuine tRNA-ribosyltransferase OS=Streptococcus pneumoniae serotype 2 (strain D39 / NCTC 7466) OX=373153 GN=tgt PE=3 SV=1	92.343	47	14	78	14	380	43.1	6.74	260.89	14	0.854	1.012	-0.23	0.02	0.483096	0.805096
High	Master Protein	Q8DQT2	5-methyltetrahydropteroyltriglutamate--homocysteine methyltransferase OS=Streptococcus pneumoniae (strain ATCC BAA-255 / R6) OX=171101 GN=metE PE=3 SV=2	57.823	25	16	36	16	749	84.7	5.08	115.4	16	0.859	1.012	-0.22	0.02	0.507708	0.810118
High	Master Protein	Q04KG2	Enolase OS=Streptococcus pneumoniae serotype 2 (strain D39 / NCTC 7466) OX=373153 GN=eno PE=3 SV=1	642.852	94	36	1821	36	434	47.1	4.81	6546.91	36	0.976	1.012	-0.04	0.02	0.852936	0.810266
High	Master Protein	Q04JF3	Cytidylate kinase OS=Streptococcus pneumoniae serotype 2 (strain D39 / NCTC 7466) OX=373153 GN=cmk PE=3 SV=1	126.245	68	13	106	13	223	24.6	5.1	388.35	13	1.028	1.012	0.04	0.02	0.590124	0.810827
High	Master Protein	A0A0H2ZN52	Mutator mutT protein (7,8-dihydro-8-oxoguanine-triphosphatase) (8-oxo-dGTPase) OS=Streptococcus pneumoniae serotype 2 (strain D39 / NCTC 7466) OX=373153 GN=mutX PE=3 SV=1	35.031	44	9	38	9	154	17.9	4.6	98.4	9	1.424	1.012	0.51	0.02	0.00797247	0.805529
High	Master Protein	Q8DQ91	Type I restriction modification enzyme methylase subunit OS=Streptococcus pneumoniae (strain ATCC BAA-255 / R6) OX=171101 GN=hsdM PE=4 SV=1	122.616	53	23	102	23	497	56.6	5.14	331.53	23	0.792	1.013	-0.34	0.02	0.217668	0.815568
High	Master Protein	Q04IK7	DNA-directed RNA polymerase subunit beta' OS=Streptococcus pneumoniae serotype 2 (strain D39 / NCTC 7466) OX=373153 GN=rpoC PE=3 SV=1	552.528	76	84	531	84	1225	136.9	7.14	1642.68	84	0.892	1.013	-0.16	0.02	0.674339	0.813846
High	Master Protein	Q8DNL5	Uncharacterized protein OS=Streptococcus pneumoniae (strain ATCC BAA-255 / R6) OX=171101 GN=spr1655 PE=4 SV=1	35.341	39	7	21	7	243	28.2	9.31	74.94	7	0.914	1.013	-0.13	0.02	0.78339	0.822132
High	Master Protein	A0A0H2ZP87	DNA repair protein RadA OS=Streptococcus pneumoniae serotype 2 (strain D39 / NCTC 7466) OX=373153 GN=radA PE=3 SV=1	49.214	36	10	28	10	420	45.8	5.54	93.61	10	0.922	1.013	-0.12	0.02	0.782015	0.813786
High	Master Protein	P63792	ATP-dependent Clp protease ATP-binding subunit ClpX OS=Streptococcus pneumoniae (strain ATCC BAA-255 / R6) OX=171101 GN=clpX PE=3 SV=1	160.244	74	22	136	22	410	45.8	4.82	423.72	22	0.924	1.013	-0.11	0.02	0.855903	0.821407
High	Master Protein	A0A0H2ZMB0	DNA polymerase III, delta subunit OS=Streptococcus pneumoniae serotype 2 (strain D39 / NCTC 7466) OX=373153 GN=holA PE=4 SV=1	50.239	48	13	34	13	345	39.7	5.25	111.84	13	0.951	1.013	-0.07	0.02	0.978744	0.823048
High	Master Protein	Q8DQ86	DNA-directed DNA polymerase OS=Streptococcus pneumoniae (strain ATCC BAA-255 / R6) OX=171101 GN=dnaE PE=4 SV=1	34.765	12	11	25	11	1042	119.1	5.58	66.5	11	1.016	1.013	0.02	0.02	0.66297	0.820998
High	Master Protein	Q8DRA3	Aminopeptidase OS=Streptococcus pneumoniae (strain ATCC BAA-255 / R6) OX=171101 GN=pepS PE=4 SV=1	206.077	68	22	222	22	413	45.1	4.94	761.39	22	1.072	1.013	0.1	0.02	0.409189	0.817965
High	Master Protein	Q8CZ79	Uncharacterized protein OS=Streptococcus pneumoniae (strain ATCC BAA-255 / R6) OX=171101 GN=spr0270 PE=4 SV=1	8.196	17	2	14	2	123	14.5	4.98	21.79	2	1.072	1.013	0.1	0.02	0.471291	0.822693
High	Master Protein	Q8DPP9	Glutaredoxin-like protein involved in electron transport system for ribonucleotide reductase system NrdEF OS=Streptococcus pneumoniae (strain ATCC BAA-255 / R6) OX=171101 GN=nrdH PE=4 SV=1	61.635	73	5	78	5	78	8.9	8.46	272.28	5	1.427	1.013	0.51	0.02	0.00579699	0.816603
High	Master Protein	Q8CYW6	Uncharacterized protein OS=Streptococcus pneumoniae (strain ATCC BAA-255 / R6) OX=171101 GN=spr0810 PE=4 SV=1	9.147	26	2	10	2	100	11.5	9.13	22.02	2	0.594	1.014	-0.75	0.02	0.00130906	0.826541
High	Master Protein	A0A0H2ZQE1	DNA polymerase I OS=Streptococcus pneumoniae serotype 2 (strain D39 / NCTC 7466) OX=373153 GN=polA PE=3 SV=1	176.893	47	36	137	36	877	99.1	5.07	465.9	36	0.858	1.014	-0.22	0.02	0.493316	0.827389
High	Master Protein	Q8DPN5	Elongation factor 4 OS=Streptococcus pneumoniae (strain ATCC BAA-255 / R6) OX=171101 GN=lepA PE=3 SV=1	154.283	53	25	130	25	607	67.6	5.21	399.02	25	0.898	1.014	-0.16	0.02	0.703087	0.828916
High	Master Protein	Q8DPR3	Ribonuclease HII OS=Streptococcus pneumoniae (strain ATCC BAA-255 / R6) OX=171101 GN=rnhB PE=3 SV=1	32.605	32	8	21	8	259	28.5	6.95	67.45	8	0.91	1.014	-0.14	0.02	0.772715	0.829813
High	Master Protein	P66633	30S ribosomal protein S8 OS=Streptococcus pneumoniae (strain ATCC BAA-255 / R6) OX=171101 GN=rpsH PE=3 SV=1	169.013	90	17	352	16	132	14.7	9.58	950.17	17	0.942	1.014	-0.09	0.02	0.959976	0.825979
High	Master Protein	Q8DPW2	Uncharacterized protein OS=Streptococcus pneumoniae (strain ATCC BAA-255 / R6) OX=171101 GN=ABC-NBD PE=4 SV=1	31.079	39	8	22	8	252	28.3	8.88	68.67	8	0.963	1.014	-0.05	0.02	0.938597	0.829504
High	Master Protein	Q8DQK4	Thiamine-phosphate synthase 1 OS=Streptococcus pneumoniae (strain ATCC BAA-255 / R6) OX=171101 GN=thiE1 PE=3 SV=1	12.63	18	4	9	4	209	23.3	4.93	20.95	4	1.033	1.014	0.05	0.02	0.715488	0.829839
High	Master Protein	A0A0H2ZP11	PTS system IIA component, putative OS=Streptococcus pneumoniae serotype 2 (strain D39 / NCTC 7466) OX=373153 GN=SPD_0559 PE=4 SV=1	51.308	54	8	59	8	158	18	4.6	188.62	8	1.139	1.014	0.19	0.02	0.216908	0.831359
High	Master Protein	A0A0H2ZQE4	Formate acetyltransferase OS=Streptococcus pneumoniae serotype 2 (strain D39 / NCTC 7466) OX=373153 GN=pflB PE=4 SV=1	539.645	78	51	626	51	774	87.8	5.25	1972.8	51	0.845	1.015	-0.24	0.02	0.428203	0.836768
High	Master Protein	Q8DQM0	Cell division protein DivIB OS=Streptococcus pneumoniae (strain ATCC BAA-255 / R6) OX=171101 GN=divIB PE=1 SV=1	64.841	34	16	54	16	396	45.4	4.93	164.83	16	0.863	1.015	-0.21	0.02	0.519682	0.839981
High	Master Protein	Q8DQW9	Heat-inducible transcription repressor HrcA OS=Streptococcus pneumoniae (strain ATCC BAA-255 / R6) OX=171101 GN=hrcA PE=3 SV=2	13.421	14	4	10	4	344	39.3	5.27	25.71	4	0.902	1.015	-0.15	0.02	0.635474	0.835605
High	Master Protein	Q8CWN2	Zinc-binding lipoprotein AdcA OS=Streptococcus pneumoniae (strain ATCC BAA-255 / R6) OX=171101 GN=adcA PE=3 SV=1	141.339	48	20	125	20	501	56.2	5.16	432.75	20	0.914	1.015	-0.13	0.02	0.794587	0.839922
High	Master Protein	Q04IA2	Glucose-6-phosphate isomerase OS=Streptococcus pneumoniae serotype 2 (strain D39 / NCTC 7466) OX=373153 GN=pgi PE=3 SV=1	359.051	70	29	571	29	449	49.8	5.14	1882.53	29	1.052	1.015	0.07	0.02	0.487205	0.843262
High	Master Protein	A0A0H2ZM85	HIT family protein OS=Streptococcus pneumoniae serotype 2 (strain D39 / NCTC 7466) OX=373153 GN=SPD_0548 PE=4 SV=1	10.933	17	3	10	3	167	19.6	6.95	28.63	3	1.482	1.015	0.57	0.02	0.00300967	0.834675
High	Master Protein	Q8CYP1	Uncharacterized protein OS=Streptococcus pneumoniae (strain ATCC BAA-255 / R6) OX=171101 GN=spr1190 PE=4 SV=1	27.245	21	9	22	9	472	55.1	6.05	64.28	9	0.797	1.016	-0.33	0.02	0.223682	0.852582
High	Master Protein	P0A3C4	GTPase Era OS=Streptococcus pneumoniae (strain ATCC BAA-255 / R6) OX=171101 GN=era PE=1 SV=1	95.164	65	17	73	17	299	34	6.92	217.44	17	0.845	1.016	-0.24	0.02	0.428798	0.845791
High	Master Protein	Q04HS5	UDP-N-acetylmuramate--L-alanine ligase OS=Streptococcus pneumoniae serotype 2 (strain D39 / NCTC 7466) OX=373153 GN=murC PE=3 SV=1	151.47	63	21	133	21	444	49.8	5.77	438.47	21	0.865	1.016	-0.21	0.02	0.526884	0.84844
High	Master Protein	A0A0H2ZM20	Probable nicotinate-nucleotide adenylyltransferase OS=Streptococcus pneumoniae serotype 2 (strain D39 / NCTC 7466) OX=373153 GN=nadD PE=3 SV=1	36.98	46	7	25	7	209	24.2	5.34	90.01	7	0.87	1.016	-0.2	0.02	0.509018	0.850579
High	Master Protein	Q8DNL3	Uncharacterized protein OS=Streptococcus pneumoniae (strain ATCC BAA-255 / R6) OX=171101 GN=ABC-N PE=4 SV=1	58.826	26	10	37	10	594	66.7	5.8	125.32	10	0.887	1.016	-0.17	0.02	0.655207	0.85238
High	Master Protein	Q8DQN3	Glucose kinase OS=Streptococcus pneumoniae (strain ATCC BAA-255 / R6) OX=171101 GN=glcK PE=4 SV=1	223.37	91	20	262	20	325	34.2	5.11	918.34	20	1.144	1.016	0.19	0.02	0.206076	0.851948
High	Master Protein	Q04I50	Histidine--tRNA ligase OS=Streptococcus pneumoniae serotype 2 (strain D39 / NCTC 7466) OX=373153 GN=hisS PE=3 SV=1	145.822	65	23	133	23	429	48.6	5.29	415.32	23	0.834	1.017	-0.26	0.02	0.378172	0.855352
High	Master Protein	A0A0H2ZNT7	ABC transporter, ATP-binding protein OS=Streptococcus pneumoniae serotype 2 (strain D39 / NCTC 7466) OX=373153 GN=SPD_0554 PE=4 SV=1	132.155	78	22	118	22	330	37.8	5.76	384.7	22	0.863	1.017	-0.21	0.02	0.518202	0.857531
High	Master Protein	Q04LP6	50S ribosomal protein L1 OS=Streptococcus pneumoniae serotype 2 (strain D39 / NCTC 7466) OX=373153 GN=rplA PE=3 SV=1	167.087	88	22	401	22	229	24.5	9.23	912.97	22	0.869	1.017	-0.2	0.02	0.547662	0.853793
High	Master Protein	A0A0H2ZN97	Methionine--tRNA ligase OS=Streptococcus pneumoniae serotype 2 (strain D39 / NCTC 7466) OX=373153 GN=metG PE=3 SV=1	249.184	68	37	234	37	665	75.6	4.98	726.23	37	0.871	1.017	-0.2	0.02	0.560319	0.855982
High	Master Protein	Q04IK6	DNA-directed RNA polymerase subunit beta OS=Streptococcus pneumoniae serotype 2 (strain D39 / NCTC 7466) OX=373153 GN=rpoB PE=3 SV=1	564.593	69	75	570	75	1203	134.2	5.14	1728.12	75	0.885	1.017	-0.18	0.02	0.633355	0.861433
High	Master Protein	Q8DQC6	Uncharacterized protein OS=Streptococcus pneumoniae (strain ATCC BAA-255 / R6) OX=171101 GN=spr0743 PE=4 SV=1	27.883	55	8	20	8	196	21.7	7.02	53.72	8	0.916	1.017	-0.13	0.02	0.713478	0.853618
High	Master Protein	Q8DNY2	P-type ATPase-metal cation transport OS=Streptococcus pneumoniae (strain ATCC BAA-255 / R6) OX=171101 GN=ctpE PE=4 SV=1	90.567	35	22	83	22	778	85.5	5.95	254.33	22	0.925	1.017	-0.11	0.02	0.874916	0.857617
High	Master Protein	Q04JI4	Probable cell division protein WhiA OS=Streptococcus pneumoniae serotype 2 (strain D39 / NCTC 7466) OX=373153 GN=whiA PE=3 SV=1	7.365	10	2	5	2	303	34.1	6.47	19.09	2	0.949	1.017	-0.07	0.02	0.820891	0.853972
High	Master Protein	Q8CZ15	Uncharacterized protein OS=Streptococcus pneumoniae (strain ATCC BAA-255 / R6) OX=171101 GN=spr0586 PE=4 SV=1	42.727	71	6	50	6	56	6	10.51	153.76	6	1.013	1.017	0.02	0.02	0.657836	0.858412
High	Master Protein	A0A0H2ZPW0	Peptidase, M20/M25/M40 family protein OS=Streptococcus pneumoniae serotype 2 (strain D39 / NCTC 7466) OX=373153 GN=SPD_1979 PE=4 SV=1	50.791	38	12	35	12	443	48.8	4.81	114.65	12	1.042	1.017	0.06	0.02	0.527727	0.854241
High	Master Protein	Q8DNC7	Potential aminotransferase OS=Streptococcus pneumoniae (strain ATCC BAA-255 / R6) OX=171101 GN=aspC PE=4 SV=1	170.843	67	21	173	21	404	45.7	5.85	526.29	21	1.066	1.017	0.09	0.02	0.432866	0.857693
High	Master Protein	A0A0H2ZPU1	Uncharacterized protein OS=Streptococcus pneumoniae serotype 2 (strain D39 / NCTC 7466) OX=373153 GN=SPD_1727 PE=4 SV=1	63.572	88	9	58	9	136	15.9	9.01	186.58	9	1.084	1.017	0.12	0.02	0.341531	0.856636
High	Master Protein	Q8DQ69	Carboxynorspermidine decarboxylase OS=Streptococcus pneumoniae (strain ATCC BAA-255 / R6) OX=171101 GN=nspC PE=4 SV=1	90.264	68	17	74	17	375	42	5.02	244.65	17	1.201	1.017	0.26	0.02	0.11165	0.859027
High	Master Protein	Q8DPA9	Uncharacterized protein OS=Streptococcus pneumoniae (strain ATCC BAA-255 / R6) OX=171101 GN=spr1260 PE=4 SV=1	14.615	10	3	10	3	282	31.9	5.34	33.82	3	1.245	1.017	0.32	0.02	0.0855895	0.855109
High	Master Protein	Q8DQE6	Phosphoglycolate phosphatase OS=Streptococcus pneumoniae (strain ATCC BAA-255 / R6) OX=171101 GN=gph PE=4 SV=1	18.737	25	3	17	3	190	21.5	4.89	71.42	3	1.494	1.017	0.58	0.02	0.00328511	0.862079
High	Master Protein	Q8DNC4	L-asparaginase (L-asparagine amidohydrolase) OS=Streptococcus pneumoniae (strain ATCC BAA-255 / R6) OX=171101 GN=ansB PE=4 SV=1	17.75	19	5	12	5	320	34.8	6	37.14	5	0.756	1.018	-0.4	0.03	0.114	0.867135
High	Master Protein	A0A0H2ZQF8	DNA-binding response regulator OS=Streptococcus pneumoniae serotype 2 (strain D39 / NCTC 7466) OX=373153 GN=SPD_0081 PE=4 SV=1	21.376	28	5	18	5	232	26.7	5.49	70.56	5	0.891	1.018	-0.17	0.03	0.661936	0.869133
High	Master Protein	Q8DQ79	Toxin expression-transcriptional accessory protein OS=Streptococcus pneumoniae (strain ATCC BAA-255 / R6) OX=171101 GN=tex PE=4 SV=1	130.953	60	37	101	37	715	79.6	5.86	327.45	37	0.915	1.018	-0.13	0.03	0.800121	0.873546
High	Master Protein	Q8DR26	Endonuclease MutS2 OS=Streptococcus pneumoniae (strain ATCC BAA-255 / R6) OX=171101 GN=mutS2 PE=3 SV=1	142.093	39	25	121	25	778	87.5	6.87	425.01	25	0.932	1.018	-0.1	0.03	0.900562	0.864843
High	Master Protein	Q8DQ35	Endoribonuclease YbeY OS=Streptococcus pneumoniae (strain ATCC BAA-255 / R6) OX=171101 GN=ybeY PE=3 SV=1	48.663	39	5	43	5	165	19.2	4.26	149.61	5	1.09	1.018	0.12	0.03	0.357068	0.873136
High	Master Protein	Q8DQN5	Zinc metalloprotease ZmpB OS=Streptococcus pneumoniae (strain ATCC BAA-255 / R6) OX=171101 GN=zmpB PE=3 SV=1	257.442	34	55	182	54	1876	210.9	5.41	528.1	55	1.157	1.018	0.21	0.03	0.180457	0.86422
High	Master Protein	Q04MN0	30S ribosomal protein S3 OS=Streptococcus pneumoniae serotype 2 (strain D39 / NCTC 7466) OX=373153 GN=rpsC PE=3 SV=1	170.732	68	15	251	15	217	24	9.7	784.71	15	0.812	1.019	-0.3	0.03	0.288819	0.878752
High	Master Protein	Q8DPR6	ATP-dependent helicase/nuclease subunit A OS=Streptococcus pneumoniae (strain ATCC BAA-255 / R6) OX=171101 GN=addA PE=3 SV=1	54.26	14	16	41	16	1216	140.1	5.69	92.35	16	0.983	1.019	-0.02	0.03	0.817018	0.880717
High	Master Protein	A0A0H2ZMR5	dITP/XTP pyrophosphatase OS=Streptococcus pneumoniae serotype 2 (strain D39 / NCTC 7466) OX=373153 GN=SPD_1660 PE=3 SV=1	126.191	68	16	105	16	323	36.3	4.86	357.46	16	0.986	1.019	-0.02	0.03	0.797226	0.876428
High	Master Protein	Q8CYD6	Uncharacterized protein OS=Streptococcus pneumoniae (strain ATCC BAA-255 / R6) OX=171101 GN=spr1630 PE=4 SV=1	37.946	29	8	31	8	243	28.4	4.74	106.51	8	1.184	1.019	0.24	0.03	0.133652	0.878396
High	Master Protein	A0A0H2ZMY8	Branched-chain amino acid ABC transporter, ATP-binding protein OS=Streptococcus pneumoniae serotype 2 (strain D39 / NCTC 7466) OX=373153 GN=livG PE=4 SV=1	25.933	22	6	22	6	254	28.3	5.87	50.57	6	0.687	1.02	-0.54	0.03	0.0251602	0.892924
High	Master Protein	A0A0H2ZP60	NOL1/NOP2/sun family protein OS=Streptococcus pneumoniae serotype 2 (strain D39 / NCTC 7466) OX=373153 GN=SPD_1233 PE=3 SV=1	18.954	18	6	11	6	434	48	5.44	25.25	6	0.896	1.02	-0.16	0.03	0.558505	0.890504
High	Master Protein	A0A0H2ZMZ2	Glycerol dehydrogenase OS=Streptococcus pneumoniae serotype 2 (strain D39 / NCTC 7466) OX=373153 GN=gldA PE=4 SV=1	21.057	20	6	16	6	362	39.2	5.26	55.96	6	0.897	1.02	-0.16	0.03	0.664229	0.890961
High	Master Protein	Q8DR63	dTDP-4-dehydrorhamnose reductase OS=Streptococcus pneumoniae (strain ATCC BAA-255 / R6) OX=171101 GN=cpsO PE=3 SV=1	12.047	18	4	10	4	283	32.3	4.96	34.56	4	0.982	1.02	-0.03	0.03	0.89547	0.891466
High	Master Protein	P0A3T5	Protein DpnD OS=Streptococcus pneumoniae (strain ATCC BAA-255 / R6) OX=171101 GN=dpnD PE=4 SV=1	42.757	70	8	38	8	153	18	4.65	133.44	8	1.082	1.02	0.11	0.03	0.37544	0.892828
High	Master Protein	Q8DP49	ABC transporter ATP-binding protein-glutamine transport OS=Streptococcus pneumoniae (strain ATCC BAA-255 / R6) OX=171101 GN=glnQ PE=4 SV=1	44.225	42	6	45	6	209	23.1	5.06	157.19	6	1.19	1.02	0.25	0.03	0.123428	0.885996
High	Master Protein	Q8DMX7	Uncharacterized protein OS=Streptococcus pneumoniae (strain ATCC BAA-255 / R6) OX=171101 GN=spr2028 PE=4 SV=1	51.804	35	7	37	7	276	30.5	5.19	141.48	7	0.817	1.021	-0.29	0.03	0.315513	0.893986
High	Master Protein	A0A0H2ZMH2	Oligopeptide ABC transporter, ATP-binding protein AmiE OS=Streptococcus pneumoniae serotype 2 (strain D39 / NCTC 7466) OX=373153 GN=amiE PE=3 SV=1	144.477	61	20	171	20	355	39.5	5.25	565.16	20	0.82	1.021	-0.29	0.03	0.32084	0.900293
High	Master Protein	P67050	Thymidylate synthase OS=Streptococcus pneumoniae (strain ATCC BAA-255 / R6) OX=171101 GN=thyA PE=3 SV=1	101.91	58	14	105	14	279	32.5	5.55	328.66	14	0.881	1.021	-0.18	0.03	0.611219	0.896961
High	Master Protein	Q8DPU8	ATP-dependent DNA helicase OS=Streptococcus pneumoniae (strain ATCC BAA-255 / R6) OX=171101 GN=pcrA PE=3 SV=1	83.064	25	16	69	16	763	85.9	5.6	216.82	16	0.892	1.021	-0.17	0.03	0.679286	0.898987
High	Master Protein	Q8DPP7	Lactose phosphotransferase system repressor OS=Streptococcus pneumoniae (strain ATCC BAA-255 / R6) OX=171101 GN=lacR PE=4 SV=1	81.046	70	16	62	16	253	28.4	7.49	196.37	16	0.905	1.021	-0.14	0.03	0.744781	0.898526
High	Master Protein	Q8DPP2	Tagatose 1,6-diphosphate aldolase OS=Streptococcus pneumoniae (strain ATCC BAA-255 / R6) OX=171101 GN=lacD PE=3 SV=1	194.456	72	21	237	21	326	36.4	4.83	756.24	21	1.005	1.021	0.01	0.03	0.698251	0.900599
High	Master Protein	A0A0H2ZP18	PTS system, IIB component, putative OS=Streptococcus pneumoniae serotype 2 (strain D39 / NCTC 7466) OX=373153 GN=SPD_1960 PE=4 SV=1	15.078	27	2	15	2	94	10.1	4.36	54.51	2	1.117	1.021	0.16	0.03	0.321392	0.899972
High	Master Protein	A0A0H2ZNA6	Hit-like protein involved in cell-cycle regulation, putative OS=Streptococcus pneumoniae serotype 2 (strain D39 / NCTC 7466) OX=373153 GN=SPD_0463 PE=4 SV=1	70.13	82	7	76	7	136	15	5.47	242.61	7	1.148	1.021	0.2	0.03	0.197789	0.897291
High	Master Protein	A0A0H2ZQN6	PTS system, mannose/fructose/sorbose family protein, IID component OS=Streptococcus pneumoniae serotype 2 (strain D39 / NCTC 7466) OX=373153 GN=SPD_0262 PE=4 SV=1	121.241	45	13	115	13	303	33.8	8.76	399.24	13	0.836	1.022	-0.26	0.03	0.388701	0.906862
High	Master Protein	Q8DRC3	Uncharacterized protein OS=Streptococcus pneumoniae (strain ATCC BAA-255 / R6) OX=171101 GN=spr0228 PE=4 SV=1	16.387	21	5	8	5	326	37.2	6.2	24.77	5	0.866	1.022	-0.21	0.03	0.432593	0.912767
High	Master Protein	Q8DPG9	Uncharacterized protein OS=Streptococcus pneumoniae (strain ATCC BAA-255 / R6) OX=171101 GN=spr1169 PE=4 SV=1	30.323	19	7	24	7	466	54.3	5.87	72.62	7	0.84	1.023	-0.25	0.03	0.40365	0.921287
High	Master Protein	Q8DR50	Diphosphomevalonate decarboxylase OS=Streptococcus pneumoniae (strain ATCC BAA-255 / R6) OX=171101 GN=mvd1 PE=4 SV=1	61.929	42	12	51	12	344	38.8	6.3	170.72	12	0.874	1.023	-0.19	0.03	0.592785	0.922597
High	Master Protein	A0A0H2ZQL5	Phosphotransferase enzyme family protein OS=Streptococcus pneumoniae serotype 2 (strain D39 / NCTC 7466) OX=373153 GN=SPD_0476 PE=4 SV=1	35.521	42	9	19	9	264	31.1	8.82	56.22	9	0.881	1.023	-0.18	0.03	0.527697	0.922408
High	Master Protein	A0A0H2ZQS9	Uncharacterized protein OS=Streptococcus pneumoniae serotype 2 (strain D39 / NCTC 7466) OX=373153 GN=SPD_0403 PE=4 SV=1	306.715	67	31	323	31	555	60.2	4.55	1082.58	31	0.882	1.023	-0.18	0.03	0.615428	0.922925
High	Master Protein	Q8DPV8	GTPase Obg OS=Streptococcus pneumoniae (strain ATCC BAA-255 / R6) OX=171101 GN=obg PE=3 SV=1	156.707	74	28	149	28	436	48.4	5.06	454.94	28	0.894	1.023	-0.16	0.03	0.682659	0.916982
High	Master Protein	Q04JW5	Alanine--tRNA ligase OS=Streptococcus pneumoniae serotype 2 (strain D39 / NCTC 7466) OX=373153 GN=alaS PE=3 SV=1	362.643	67	53	348	53	872	96.5	5.15	1026.8	53	0.916	1.023	-0.13	0.03	0.805362	0.9185
High	Master Protein	Q04J38	DNA-directed RNA polymerase subunit omega OS=Streptococcus pneumoniae serotype 2 (strain D39 / NCTC 7466) OX=373153 GN=rpoZ PE=3 SV=1	80.637	65	11	93	11	104	11.9	6.6	250.84	11	1.04	1.023	0.06	0.03	0.537534	0.915064
High	Master Protein	Q04N48	Adenylosuccinate synthetase OS=Streptococcus pneumoniae serotype 2 (strain D39 / NCTC 7466) OX=373153 GN=purA PE=3 SV=1	273.253	77	31	272	31	428	47.5	5.69	942.39	31	0.913	1.024	-0.13	0.03	0.792978	0.933979
High	Master Protein	Q8DQN6	UPF0340 protein spr0580 OS=Streptococcus pneumoniae (strain ATCC BAA-255 / R6) OX=171101 GN=spr0580 PE=3 SV=2	24.384	34	5	14	5	187	20.3	6.86	44.65	5	0.925	1.024	-0.11	0.03	0.767183	0.925278
High	Master Protein	Q8DNA5	Aldehyde-alcohol dehydrogenase OS=Streptococcus pneumoniae (strain ATCC BAA-255 / R6) OX=171101 GN=adhE PE=3 SV=1	677.518	74	59	895	59	890	98.1	6.48	2851.98	59	0.953	1.024	-0.07	0.03	0.97718	0.924779
High	Master Protein	Q8DNY4	Uncharacterized protein OS=Streptococcus pneumoniae (strain ATCC BAA-255 / R6) OX=171101 GN=spr1462 PE=4 SV=1	29.987	28	6	23	6	265	29.9	4.91	59.83	6	1.034	1.024	0.05	0.03	0.607297	0.929898
High	Master Protein	Q8DPT7	Uncharacterized protein OS=Streptococcus pneumoniae (strain ATCC BAA-255 / R6) OX=171101 GN=spr1013 PE=4 SV=1	25.578	65	4	17	4	114	12.7	4.21	37.63	4	1.043	1.024	0.06	0.03	0.695112	0.930449
High	Master Protein	Q8DQ70	Uncharacterized protein OS=Streptococcus pneumoniae (strain ATCC BAA-255 / R6) OX=171101 GN=spr0820 PE=4 SV=1	169.326	55	19	169	19	419	46.9	4.81	535.53	19	1.08	1.024	0.11	0.03	0.381082	0.932889
High	Master Protein	A0A0H2ZMP5	Uncharacterized protein OS=Streptococcus pneumoniae serotype 2 (strain D39 / NCTC 7466) OX=373153 GN=SPD_1928 PE=4 SV=1	54.992	62	7	57	7	103	11.4	7.23	195.64	7	1.084	1.024	0.12	0.03	0.367581	0.927867
High	Master Protein	Q8DP38	Aminotransferase OS=Streptococcus pneumoniae (strain ATCC BAA-255 / R6) OX=171101 GN=patB PE=4 SV=1	14.077	10	4	7	4	388	44.4	5.59	20.6	4	1.489	1.024	0.57	0.03	0.0041153	0.933406
High	Master Protein	A0A0H2ZQ04	Folylpolyglutamate synthase OS=Streptococcus pneumoniae serotype 2 (strain D39 / NCTC 7466) OX=373153 GN=folC PE=3 SV=1	18.002	17	7	15	7	418	46.7	5.15	34.23	7	0.839	1.025	-0.25	0.04	0.387142	0.9398
High	Master Protein	P65608	Ornithine carbamoyltransferase, catabolic OS=Streptococcus pneumoniae (strain ATCC BAA-255 / R6) OX=171101 GN=arcB PE=3 SV=1	126.975	65	17	100	17	338	37.9	5.39	344.11	17	0.932	1.025	-0.1	0.04	0.898832	0.936258
High	Master Protein	Q9L447	MurM protein OS=Streptococcus pneumoniae OX=1313 GN=murM PE=4 SV=1	69.015	41	15	61	15	406	47.4	8.28	175.49	15	0.994	1.025	-0.01	0.04	0.754233	0.943722
High	Master Protein	Q8DQF1	Aminopeptidase OS=Streptococcus pneumoniae (strain ATCC BAA-255 / R6) OX=171101 GN=pepN PE=3 SV=1	560.04	71	48	686	48	848	95.3	4.92	2381.5	48	0.996	1.025	-0.01	0.04	0.747697	0.936467
High	Master Protein	A0A0H2ZQ13	GTPase HflX OS=Streptococcus pneumoniae serotype 2 (strain D39 / NCTC 7466) OX=373153 GN=hflX PE=3 SV=1	51.095	34	13	34	13	412	46.7	5.25	117.32	13	0.812	1.026	-0.3	0.04	0.30608	0.945929
High	Master Protein	Q8CZ90	Uncharacterized protein OS=Streptococcus pneumoniae (strain ATCC BAA-255 / R6) OX=171101 GN=spr0174 PE=4 SV=1	86.087	71	13	78	13	189	21	6.09	222.89	13	0.824	1.026	-0.28	0.04	0.336361	0.94605
High	Master Protein	A0A0H2ZP22	DNA gyrase subunit A OS=Streptococcus pneumoniae serotype 2 (strain D39 / NCTC 7466) OX=373153 GN=gyrA PE=3 SV=1	164.206	48	36	136	35	822	92	6.19	392.13	36	0.857	1.026	-0.22	0.04	0.489176	0.948935
High	Master Protein	A0A0H2ZPD2	Hydrolase, haloacid dehalogenase-like family protein OS=Streptococcus pneumoniae serotype 2 (strain D39 / NCTC 7466) OX=373153 GN=SPD_1034 PE=4 SV=1	78.796	56	10	94	10	237	27.2	4.96	316.12	10	0.859	1.026	-0.22	0.04	0.497855	0.953802
High	Master Protein	Q04JJ1	4-hydroxy-tetrahydrodipicolinate reductase OS=Streptococcus pneumoniae serotype 2 (strain D39 / NCTC 7466) OX=373153 GN=dapB PE=3 SV=1	77.268	49	9	65	9	255	27.8	4.86	244.29	9	0.865	1.026	-0.21	0.04	0.544016	0.950848
High	Master Protein	Q8DP61	DEAD RNA helicase OS=Streptococcus pneumoniae (strain ATCC BAA-255 / R6) OX=171101 GN=DEAD PE=4 SV=1	54.42	44	12	43	12	360	41.3	7.96	150.75	12	0.951	1.026	-0.07	0.04	0.974504	0.944357
High	Master Protein	Q04MH8	30S ribosomal protein S7 OS=Streptococcus pneumoniae serotype 2 (strain D39 / NCTC 7466) OX=373153 GN=rpsG PE=3 SV=1	195.556	84	18	278	18	156	17.7	10.29	871.35	18	0.953	1.026	-0.07	0.04	0.982599	0.94858
High	Master Protein	Q8DP76	ABC transporter membrane-spanning permease-aspartate/glutamate transport OS=Streptococcus pneumoniae (strain ATCC BAA-255 / R6) OX=171101 GN=ABC-MSP PE=3 SV=1	21.572	23	4	14	4	266	28.9	9.61	48.39	4	0.99	1.026	-0.02	0.04	0.910709	0.949822
High	Master Protein	Q8DR12	Uncharacterized protein OS=Streptococcus pneumoniae (strain ATCC BAA-255 / R6) OX=171101 GN=spr0391 PE=4 SV=1	90.683	67	8	140	8	129	14.1	5.02	395.16	8	1.182	1.026	0.24	0.04	0.136995	0.953558
High	Master Protein	A0A0H2ZLT7	Efflux transporter, RND family protein, MFP subunit OS=Streptococcus pneumoniae serotype 2 (strain D39 / NCTC 7466) OX=373153 GN=SPD_0686 PE=3 SV=1	176.749	77	20	157	20	399	41.8	5.24	591.3	20	0.748	1.027	-0.42	0.04	0.106865	0.956551
High	Master Protein	P0A2Z3	ATP synthase subunit b OS=Streptococcus pneumoniae (strain ATCC BAA-255 / R6) OX=171101 GN=atpF PE=1 SV=1	145.861	77	17	196	17	164	18	5.43	513.78	17	0.809	1.027	-0.31	0.04	0.279416	0.960515
High	Master Protein	Q04IA3	Glutamate--tRNA ligase OS=Streptococcus pneumoniae serotype 2 (strain D39 / NCTC 7466) OX=373153 GN=gltX PE=3 SV=1	283.036	69	35	293	35	486	55.9	5.05	880.15	35	0.84	1.027	-0.25	0.04	0.407045	0.957073
High	Master Protein	Q8CWN6	Glyceraldehyde-3-phosphate dehydrogenase OS=Streptococcus pneumoniae (strain ATCC BAA-255 / R6) OX=171101 GN=gapA PE=3 SV=1	541.754	84	29	1732	29	359	38.7	6.13	5928.75	29	0.892	1.027	-0.17	0.04	0.671695	0.961871
High	Master Protein	Q04KY0	Ribosome-recycling factor OS=Streptococcus pneumoniae serotype 2 (strain D39 / NCTC 7466) OX=373153 GN=frr PE=3 SV=1	174.6	74	18	286	18	185	20.6	6.04	904.4	18	1.06	1.027	0.08	0.04	0.454768	0.963141
High	Master Protein	Q8DQB3	Branched-chain-amino-acid aminotransferase OS=Streptococcus pneumoniae (strain ATCC BAA-255 / R6) OX=171101 GN=ilvE PE=3 SV=1	76.645	44	9	63	9	340	37.5	5.1	232.36	9	1.153	1.027	0.21	0.04	0.173804	0.956054
High	Master Protein	Q8DP03	ABC transporter ATP-binding protein-multiple sugar transport OS=Streptococcus pneumoniae (strain ATCC BAA-255 / R6) OX=171101 GN=msmK PE=3 SV=1	311.543	74	24	339	24	376	41.8	6.16	1044.71	24	0.871	1.028	-0.2	0.04	0.55997	0.96664
High	Master Protein	A0A0H2ZN36	ABC transporter, ATP-binding protein OS=Streptococcus pneumoniae serotype 2 (strain D39 / NCTC 7466) OX=373153 GN=SPD_0671 PE=4 SV=1	76.462	42	18	61	18	513	58.4	5.33	202.94	18	0.881	1.028	-0.18	0.04	0.611625	0.966766
High	Master Protein	Q8DNL4	Uncharacterized protein OS=Streptococcus pneumoniae (strain ATCC BAA-255 / R6) OX=171101 GN=ABC-N PE=4 SV=1	54.107	26	13	52	13	583	65.6	6.48	143.09	13	0.911	1.028	-0.13	0.04	0.777369	0.964572
High	Master Protein	Q04M86	Isopentenyl-diphosphate delta-isomerase OS=Streptococcus pneumoniae serotype 2 (strain D39 / NCTC 7466) OX=373153 GN=fni PE=3 SV=1	29.024	30	9	21	9	336	37.7	5.6	55.51	9	0.911	1.028	-0.13	0.04	0.772647	0.968508
High	Master Protein	Q04LW5	tRNA (guanine-N(7)-)-methyltransferase OS=Streptococcus pneumoniae serotype 2 (strain D39 / NCTC 7466) OX=373153 GN=trmB PE=3 SV=1	38.638	57	10	35	10	211	24.4	6.24	125.66	10	1.014	1.028	0.02	0.04	0.660674	0.974025
High	Master Protein	Q8DQX0	EcoA type I restriction-modification enzyme R subunit OS=Streptococcus pneumoniae (strain ATCC BAA-255 / R6) OX=171101 GN=hsdR PE=4 SV=1	91.625	30	23	83	23	777	89.2	5.57	241.04	23	1.047	1.028	0.07	0.04	0.507074	0.970973
High	Master Protein	Q04ML4	Translation initiation factor IF-1 OS=Streptococcus pneumoniae serotype 2 (strain D39 / NCTC 7466) OX=373153 GN=infA PE=3 SV=1	52.498	79	5	63	5	72	8.2	8.5	204.05	5	1.22	1.028	0.29	0.04	0.0890956	0.964772
High	Master Protein	A0A0H2ZNX9	LemA protein OS=Streptococcus pneumoniae serotype 2 (strain D39 / NCTC 7466) OX=373153 GN=lemA PE=4 SV=1	114.097	73	12	112	12	186	20.6	5.71	348.55	12	0.832	1.029	-0.26	0.04	0.372022	0.976371
High	Master Protein	Q8CY80	Uncharacterized protein OS=Streptococcus pneumoniae (strain ATCC BAA-255 / R6) OX=171101 GN=spr1879 PE=4 SV=1	40.032	28	10	31	10	425	49.1	4.77	98.68	10	0.902	1.029	-0.15	0.04	0.736098	0.975036
High	Master Protein	Q8DPM1	Uncharacterized restriction enzyme, interrupted-C OS=Streptococcus pneumoniae (strain ATCC BAA-255 / R6) OX=171101 GN=spr1101 PE=4 SV=1	99.937	25	26	75	26	1084	125	5.38	209.28	26	0.955	1.029	-0.07	0.04	0.968463	0.981376
High	Master Protein	A0A0H2ZR86	Uncharacterized protein OS=Streptococcus pneumoniae serotype 2 (strain D39 / NCTC 7466) OX=373153 GN=SPD_1974 PE=4 SV=1	6.749	4	2	4	2	559	62.8	5.05	7.11	2	0.982	1.029	-0.03	0.04	0.979702	0.97773
High	Master Protein	P0A4M8	Oligopeptide transport system permease protein AmiC OS=Streptococcus pneumoniae (strain ATCC BAA-255 / R6) OX=171101 GN=amiC PE=3 SV=1	107.275	31	17	101	17	498	55.6	9.1	279.65	17	0.761	1.03	-0.39	0.04	0.133993	0.993197
High	Master Protein	Q8DNC5	Uncharacterized protein OS=Streptococcus pneumoniae (strain ATCC BAA-255 / R6) OX=171101 GN=spr1811 PE=4 SV=1	54.422	27	11	41	11	472	53.2	7.3	130.66	11	0.788	1.03	-0.34	0.04	0.211137	0.991669
High	Master Protein	Q8DP65	Glycine--tRNA ligase alpha subunit OS=Streptococcus pneumoniae (strain ATCC BAA-255 / R6) OX=171101 GN=glyQ PE=3 SV=1	71.013	40	12	76	12	305	34.9	4.83	254	12	0.798	1.03	-0.33	0.04	0.241312	0.986475
High	Master Protein	Q8DPA2	HPr kinase/phosphorylase OS=Streptococcus pneumoniae (strain ATCC BAA-255 / R6) OX=171101 GN=hprK PE=3 SV=2	102.365	64	19	94	19	312	34.8	5.39	300.93	19	0.886	1.03	-0.17	0.04	0.640703	0.9874
High	Master Protein	P66943	Triosephosphate isomerase OS=Streptococcus pneumoniae (strain ATCC BAA-255 / R6) OX=171101 GN=tpiA PE=3 SV=1	324.629	71	15	842	15	252	26.5	4.84	2985.75	15	1.069	1.03	0.1	0.04	0.422317	0.992408
High	Master Protein	A0A0H2ZQT8	Uncharacterized protein OS=Streptococcus pneumoniae serotype 2 (strain D39 / NCTC 7466) OX=373153 GN=SPD_0585 PE=4 SV=1	56.693	53	8	48	7	207	23.7	4.73	176.89	8	1.136	1.03	0.18	0.04	0.235534	0.992889
High	Master Protein	Q8CWR3	Ribonucleoside-diphosphate reductase OS=Streptococcus pneumoniae (strain ATCC BAA-255 / R6) OX=171101 GN=nrdE PE=3 SV=1	280.227	54	35	310	35	719	81.5	5.48	970.99	35	0.853	1.031	-0.23	0.04	0.468824	1
High	Master Protein	Q8DQR2	Tributyrin esterase OS=Streptococcus pneumoniae (strain ATCC BAA-255 / R6) OX=171101 GN=estA PE=4 SV=1	30.488	31	6	23	6	259	29.9	6.14	60.35	6	0.858	1.031	-0.22	0.04	0.490398	0.999995
High	Master Protein	Q04N63	Chromosomal replication initiator protein DnaA OS=Streptococcus pneumoniae serotype 2 (strain D39 / NCTC 7466) OX=373153 GN=dnaA PE=3 SV=1	49.092	33	11	36	11	453	51.8	6.06	132.81	11	0.901	1.031	-0.15	0.04	0.729059	0.998486
High	Master Protein	Q8DRC4	DEOR-type transcriptional regulator OS=Streptococcus pneumoniae (strain ATCC BAA-255 / R6) OX=171101 GN=deoR PE=4 SV=1	7.313	9	2	3	2	264	30	8.88	10.46	2	0.903	1.031	-0.15	0.04	0.615928	0.997894
High	Master Protein	Q8DRA1	Pseudouridine synthase OS=Streptococcus pneumoniae (strain ATCC BAA-255 / R6) OX=171101 GN=rsuA PE=3 SV=1	41.816	43	9	28	9	240	27.4	7.03	72.73	9	0.917	1.031	-0.13	0.04	0.796544	0.996272
High	Master Protein	Q04JA5	Cell division protein SepF OS=Streptococcus pneumoniae serotype 2 (strain D39 / NCTC 7466) OX=373153 GN=sepF PE=3 SV=1	63.991	68	8	60	8	179	20.6	4.93	213.63	8	0.928	1.031	-0.11	0.04	0.88307	0.997406
High	Master Protein	Q8DNJ7	Glutamyl aminopeptidase OS=Streptococcus pneumoniae (strain ATCC BAA-255 / R6) OX=171101 GN=pepA PE=1 SV=1	235.893	77	18	248	18	354	38	5.77	961.78	18	0.947	1.031	-0.08	0.04	0.98363	0.999831
High	Master Protein	Q8DQS8	Cysteine--tRNA ligase OS=Streptococcus pneumoniae (strain ATCC BAA-255 / R6) OX=171101 GN=cysS PE=3 SV=1	130.238	45	21	114	21	447	51	5.27	367.56	21	1.048	1.031	0.07	0.04	0.505024	0.996852
High	Master Protein	A0A0H2ZPB4	NADH oxidase OS=Streptococcus pneumoniae serotype 2 (strain D39 / NCTC 7466) OX=373153 GN=nox PE=4 SV=1	359.766	63	23	657	23	459	50.2	5.12	2077.41	23	1.05	1.031	0.07	0.04	0.496042	0.995356
High	Master Protein	A0A0H2ZPB1	ABC transporter, ATP-binding protein Vexp2 OS=Streptococcus pneumoniae serotype 2 (strain D39 / NCTC 7466) OX=373153 GN=vex2 PE=4 SV=1	35.166	36	6	32	6	215	23.8	7.47	111.89	6	0.871	1.033	-0.2	0.05	0.565467	0.984492
High	Master Protein	Q8DNI2	ABC transporter ATP-binding protein-oligopeptide transport OS=Streptococcus pneumoniae (strain ATCC BAA-255 / R6) OX=171101 GN=amiF PE=3 SV=1	166.063	52	19	154	18	323	36.7	7.66	478.35	19	0.881	1.033	-0.18	0.05	0.61152	0.982078
High	Master Protein	Q8DNF7	Transcriptional activator OS=Streptococcus pneumoniae (strain ATCC BAA-255 / R6) OX=171101 GN=plcR PE=4 SV=1	12.908	16	4	7	4	287	34.1	5.76	23.26	4	0.926	1.033	-0.11	0.05	0.760776	0.981741
High	Master Protein	P65242	Putative ribose-phosphate pyrophosphokinase 2 OS=Streptococcus pneumoniae (strain ATCC BAA-255 / R6) OX=171101 GN=prs2 PE=3 SV=1	132.445	61	17	110	17	319	35.1	6.33	396.55	17	0.942	1.033	-0.09	0.05	0.958485	0.977182
High	Master Protein	Q8DQ60	Gamma-glutamyl phosphate reductase OS=Streptococcus pneumoniae (strain ATCC BAA-255 / R6) OX=171101 GN=proA PE=3 SV=1	105.212	52	19	103	19	420	45.2	5.17	277.81	19	0.976	1.033	-0.04	0.05	0.851908	0.984378
High	Master Protein	Q8DQI1	ABC transporter substrate-binding protein-branched chain amino acid transport OS=Streptococcus pneumoniae (strain ATCC BAA-255 / R6) OX=171101 GN=livJ PE=4 SV=1	174.793	75	19	128	19	386	40.4	5.4	535.99	19	0.978	1.033	-0.03	0.05	0.840058	0.983394
High	Master Protein	A0A0H2ZP83	Cof family protein OS=Streptococcus pneumoniae serotype 2 (strain D39 / NCTC 7466) OX=373153 GN=SPD_0266 PE=4 SV=1	88.324	60	12	79	12	270	30.7	5.43	277.64	12	1.028	1.033	0.04	0.05	0.589795	0.977854
High	Master Protein	Q8DPK1	Uncharacterized protein OS=Streptococcus pneumoniae (strain ATCC BAA-255 / R6) OX=171101 GN=spr1124 PE=4 SV=1	93.989	62	12	81	12	272	30.3	4.59	252.13	12	1.187	1.033	0.25	0.05	0.130359	0.979381
High	Master Protein	Q8DPG8	Uncharacterized protein OS=Streptococcus pneumoniae (strain ATCC BAA-255 / R6) OX=171101 GN=spr1170 PE=4 SV=1	95.375	61	13	80	13	268	29.7	5.03	260.94	13	0.833	1.034	-0.26	0.05	0.395084	0.97209
High	Master Protein	P59651	Beta sliding clamp OS=Streptococcus pneumoniae (strain ATCC BAA-255 / R6) OX=171101 GN=dnaN PE=3 SV=1	119.92	63	18	108	18	378	42	5.16	349.1	18	0.845	1.034	-0.24	0.05	0.42914	0.965471
High	Master Protein	A0A0H2ZPA6	DNA-binding response regulator OS=Streptococcus pneumoniae serotype 2 (strain D39 / NCTC 7466) OX=373153 GN=SPD_0344 PE=4 SV=1	18.972	31	6	16	6	229	26.9	7.05	48.9	6	0.864	1.034	-0.21	0.05	0.501689	0.971648
High	Master Protein	Q8DQ96	Tagatose-6-phosphate kinase OS=Streptococcus pneumoniae (strain ATCC BAA-255 / R6) OX=171101 GN=fruB PE=3 SV=1	172.128	75	19	179	19	303	32.6	4.92	663.51	19	1.083	1.034	0.12	0.05	0.371084	0.973305
High	Master Protein	Q8DP80	Uncharacterized protein OS=Streptococcus pneumoniae (strain ATCC BAA-255 / R6) OX=171101 GN=spr1306 PE=4 SV=1	19.798	25	4	9	4	275	30.7	4.78	32.49	4	1.127	1.034	0.17	0.05	0.386631	0.974351
High	Master Protein	A0A0H2ZPN4	MutT/nudix family protein OS=Streptococcus pneumoniae serotype 2 (strain D39 / NCTC 7466) OX=373153 GN=SPD_1482 PE=4 SV=1	15.754	24	4	15	4	203	23.5	4.67	40.68	4	1.22	1.034	0.29	0.05	0.0943723	0.969729
High	Master Protein	Q8DN72	Uncharacterized protein OS=Streptococcus pneumoniae (strain ATCC BAA-255 / R6) OX=171101 GN=ABC-NP PE=4 SV=1	40.465	18	9	25	9	603	67.3	5.88	76	9	0.892	1.035	-0.16	0.05	0.655307	0.958221
High	Master Protein	Q04IY9	Tryptophan synthase beta chain OS=Streptococcus pneumoniae serotype 2 (strain D39 / NCTC 7466) OX=373153 GN=trpB PE=3 SV=1	44.102	27	8	32	8	407	44.2	6.15	96.4	8	0.916	1.035	-0.13	0.05	0.791578	0.963829
High	Master Protein	Q8DPD0	Uncharacterized protein OS=Streptococcus pneumoniae (strain ATCC BAA-255 / R6) OX=171101 GN=spr1236 PE=3 SV=1	10.87	10	3	7	3	390	44.1	8.43	28.79	3	1.046	1.035	0.06	0.05	0.605321	0.964327
High	Master Protein	Q8DPY7	Uncharacterized RNA methyltransferase spr0932 OS=Streptococcus pneumoniae (strain ATCC BAA-255 / R6) OX=171101 GN=spr0932 PE=3 SV=1	39.573	24	9	20	9	543	61.8	7.01	67.53	9	1.053	1.035	0.07	0.05	0.523994	0.963965
High	Master Protein	A0A0H2ZQJ1	Phosphoglycerate mutase family protein OS=Streptococcus pneumoniae serotype 2 (strain D39 / NCTC 7466) OX=373153 GN=SPD_0870 PE=4 SV=1	19.334	31	5	10	5	206	23.3	7.5	37.88	5	1.106	1.035	0.15	0.05	0.410116	0.955153
High	Master Protein	Q8CY83	Uncharacterized protein OS=Streptococcus pneumoniae (strain ATCC BAA-255 / R6) OX=171101 GN=spr1868 PE=1 SV=1	59.168	24	10	42	10	605	67.2	8.46	156.51	10	0.703	1.036	-0.51	0.05	0.0453895	0.94753
High	Master Protein	Q04L36	Probable tRNA sulfurtransferase OS=Streptococcus pneumoniae serotype 2 (strain D39 / NCTC 7466) OX=373153 GN=thiI PE=3 SV=1	62.221	46	13	46	13	404	45.1	5.49	141.96	13	0.926	1.036	-0.11	0.05	0.868929	0.951322
High	Master Protein	A0A0H2ZQG7	SUF system FeS assembly protein, NifU family protein OS=Streptococcus pneumoniae serotype 2 (strain D39 / NCTC 7466) OX=373153 GN=SPD_0765 PE=4 SV=1	50.406	70	8	41	8	146	16	5.16	118.72	8	1.094	1.036	0.13	0.05	0.334705	0.951251
High	Master Protein	Q8DR56	Uncharacterized protein OS=Streptococcus pneumoniae (strain ATCC BAA-255 / R6) OX=171101 GN=spr0333 PE=3 SV=1	88.355	48	19	79	19	390	43.8	8.84	245.8	19	0.896	1.037	-0.16	0.05	0.691887	0.944355
High	Master Protein	A0A0H2ZQX9	Mevalonate kinase OS=Streptococcus pneumoniae serotype 2 (strain D39 / NCTC 7466) OX=373153 GN=mvk PE=4 SV=1	37.549	41	8	25	8	292	31.4	5.02	100	8	0.921	1.037	-0.12	0.05	0.834868	0.94241
High	Master Protein	Q8DQU7	Valine--tRNA ligase OS=Streptococcus pneumoniae (strain ATCC BAA-255 / R6) OX=171101 GN=valS PE=3 SV=1	327.917	56	46	335	46	883	100.8	5.2	1054.02	46	0.983	1.037	-0.03	0.05	0.816679	0.935596
High	Master Protein	Q04ML5	Adenylate kinase OS=Streptococcus pneumoniae serotype 2 (strain D39 / NCTC 7466) OX=373153 GN=adk PE=1 SV=1	178.28	67	17	221	16	212	23.7	5.1	658.97	17	1.068	1.037	0.1	0.05	0.424628	0.937027
High	Master Protein	Q8DNT3	Uncharacterized protein OS=Streptococcus pneumoniae (strain ATCC BAA-255 / R6) OX=171101 GN=ABC-NBD PE=4 SV=1	110.457	58	12	90	12	240	26.7	6.01	319.79	12	0.796	1.038	-0.33	0.05	0.231705	0.928587
High	Master Protein	A0A0H2ZNQ8	Type I restriction-modification system, M subunit OS=Streptococcus pneumoniae serotype 2 (strain D39 / NCTC 7466) OX=373153 GN=hsdM PE=4 SV=1	137.435	59	23	117	23	487	56.4	5.12	388.41	23	0.832	1.038	-0.26	0.05	0.372377	0.925915
High	Master Protein	Q04JV9	UDP-N-acetylenolpyruvoylglucosamine reductase OS=Streptococcus pneumoniae serotype 2 (strain D39 / NCTC 7466) OX=373153 GN=murB PE=3 SV=1	53.663	48	13	37	13	316	34.5	6.99	119.4	13	0.867	1.038	-0.21	0.05	0.554053	0.926515
High	Master Protein	Q04LK1	UDP-N-acetylmuramoylalanine--D-glutamate ligase OS=Streptococcus pneumoniae serotype 2 (strain D39 / NCTC 7466) OX=373153 GN=murD PE=3 SV=1	209.221	64	25	173	25	450	48.5	5.03	623.43	25	0.948	1.038	-0.08	0.05	0.992345	0.93042
High	Master Protein	Q04HT8	ATP synthase gamma chain OS=Streptococcus pneumoniae serotype 2 (strain D39 / NCTC 7466) OX=373153 GN=atpG PE=3 SV=1	78.401	52	12	77	12	292	32.3	5.2	249.53	12	0.985	1.038	-0.02	0.05	0.773568	0.934621
High	Master Protein	Q8DRF5	Response regulator OS=Streptococcus pneumoniae (strain ATCC BAA-255 / R6) OX=171101 GN=rr07 PE=4 SV=1	26.427	19	6	17	6	428	49.4	4.98	67	6	0.788	1.039	-0.34	0.05	0.17535	0.924428
High	Master Protein	Q8DQV5	Transcription termination/antitermination protein NusA OS=Streptococcus pneumoniae (strain ATCC BAA-255 / R6) OX=171101 GN=nusA PE=3 SV=1	216.381	70	28	240	27	378	42.8	5.01	699.82	28	0.807	1.039	-0.31	0.06	0.271124	0.916731
High	Master Protein	Q04IM6	Protein RecA OS=Streptococcus pneumoniae serotype 2 (strain D39 / NCTC 7466) OX=373153 GN=recA PE=3 SV=1	218.635	67	26	237	26	388	41.9	5.2	754.41	26	0.814	1.039	-0.3	0.06	0.295927	0.920645
High	Master Protein	Q8DQB5	DNA topoisomerase 4 subunit B OS=Streptococcus pneumoniae (strain ATCC BAA-255 / R6) OX=171101 GN=parE PE=1 SV=1	98.209	33	22	78	22	647	71.6	6.65	238.55	22	0.835	1.039	-0.26	0.05	0.38295	0.92202
High	Master Protein	Q8DQI6	DegV domain-containing protein spr0652 OS=Streptococcus pneumoniae (strain ATCC BAA-255 / R6) OX=171101 GN=spr0652 PE=3 SV=1	128.499	64	16	144	16	281	30.6	4.97	422.7	16	0.851	1.039	-0.23	0.06	0.45942	0.91843
High	Master Protein	Q8DRA5	DNA polymerase III PolC-type OS=Streptococcus pneumoniae (strain ATCC BAA-255 / R6) OX=171101 GN=polC PE=3 SV=1	48.721	13	14	34	14	1463	164.7	5.22	123.36	14	0.852	1.039	-0.23	0.06	0.447007	0.918545
High	Master Protein	Q8CYR3	Uncharacterized protein OS=Streptococcus pneumoniae (strain ATCC BAA-255 / R6) OX=171101 GN=spr1056 PE=4 SV=1	79.114	51	15	95	15	215	25.7	6.8	236.55	15	0.887	1.039	-0.17	0.06	0.64303	0.917367
High	Master Protein	P59660	Ribonuclease HIII OS=Streptococcus pneumoniae (strain ATCC BAA-255 / R6) OX=171101 GN=rnhC PE=3 SV=2	42.666	34	10	34	10	290	31.8	8.4	99.43	10	0.902	1.039	-0.15	0.05	0.746463	0.922494
High	Master Protein	A0A0H2ZQB2	DegV family protein OS=Streptococcus pneumoniae serotype 2 (strain D39 / NCTC 7466) OX=373153 GN=SPD_0996 PE=4 SV=1	81.106	57	12	63	12	279	30.6	5.3	223.16	12	0.962	1.039	-0.06	0.05	0.926915	0.92169
High	Master Protein	Q8DQE7	4-methyl-5(B-hydroxyethyl)-thiazole monophosphate biosynthesis protein OS=Streptococcus pneumoniae (strain ATCC BAA-255 / R6) OX=171101 GN=thiJ PE=4 SV=1	59.634	67	8	29	8	184	20.2	4.78	121.01	8	1.012	1.039	0.02	0.06	0.736744	0.919192
High	Master Protein	Q8DNV8	Cell division protein FtsA OS=Streptococcus pneumoniae (strain ATCC BAA-255 / R6) OX=171101 GN=ftsA PE=3 SV=1	241.119	75	25	258	25	457	49.4	5.19	890.33	25	0.829	1.04	-0.27	0.06	0.357459	0.914946
High	Master Protein	A0A0H2ZLV6	Lactose phosphotransferase system repressor OS=Streptococcus pneumoniae serotype 2 (strain D39 / NCTC 7466) OX=373153 GN=lacR1 PE=4 SV=1	64.247	51	11	49	11	246	27.3	6.29	181.57	11	0.83	1.04	-0.27	0.06	0.371298	0.911174
High	Master Protein	Q8CWS6	GTP-binding protein TypA/BipA (Tyrosine phosphorylated protein A) OS=Streptococcus pneumoniae (strain ATCC BAA-255 / R6) OX=171101 GN=typA PE=4 SV=1	296.009	59	35	368	35	620	69	4.87	1109.35	35	0.983	1.04	-0.02	0.06	0.814711	0.910193
High	Master Protein	A0A0H2ZLN7	DNA-binding response regulator CiaR OS=Streptococcus pneumoniae serotype 2 (strain D39 / NCTC 7466) OX=373153 GN=ciaR PE=4 SV=1	65.867	51	11	64	11	246	28.4	4.77	201.56	11	1.072	1.04	0.1	0.06	0.411461	0.912008
High	Master Protein	Q8DPQ1	Phosphoenolpyruvate-protein phosphotransferase OS=Streptococcus pneumoniae (strain ATCC BAA-255 / R6) OX=171101 GN=ptsI PE=3 SV=1	555.466	86	37	844	37	577	63.3	4.72	2792.57	37	1.08	1.04	0.11	0.06	0.383371	0.914924
High	Master Protein	Q8DRE6	Uncharacterized protein OS=Streptococcus pneumoniae (strain ATCC BAA-255 / R6) OX=171101 GN=spr0168 PE=4 SV=1	74.089	50	12	64	12	343	38.8	5.03	227.73	12	1.139	1.04	0.19	0.06	0.218169	0.908692
High	Master Protein	P0A3Y4	2,3-bisphosphoglycerate-dependent phosphoglycerate mutase OS=Streptococcus pneumoniae (strain ATCC BAA-255 / R6) OX=171101 GN=gpmA PE=3 SV=1	313.922	85	21	674	21	230	26	5.31	2151.16	21	0.967	1.041	-0.05	0.06	0.899309	0.900497
High	Master Protein	Q8DPK9	Uncharacterized protein OS=Streptococcus pneumoniae (strain ATCC BAA-255 / R6) OX=171101 GN=spr1116 PE=4 SV=1	7.607	19	2	5	2	162	18.9	7.33	9.18	2	0.992	1.041	-0.01	0.06	0.97481	0.904009
High	Master Protein	Q8DRI7	ABC transporter ATP-binding protein-amino acid transport OS=Streptococcus pneumoniae (strain ATCC BAA-255 / R6) OX=171101 GN=ABC-NBD PE=4 SV=1	13.611	18	4	10	4	213	23.6	6.95	25.42	4	1	1.041	0	0.06	0.829412	0.904433
High	Master Protein	A0A0H2ZLZ0	Phenylalanine--tRNA ligase beta subunit OS=Streptococcus pneumoniae serotype 2 (strain D39 / NCTC 7466) OX=373153 GN=SPD_1713 PE=3 SV=1	113.211	71	13	100	13	208	22.9	5.44	354.99	13	1.003	1.041	0	0.06	0.70873	0.901523
High	Master Protein	A0A0H2ZQ08	Glucan 1,6-alpha-glucosidase OS=Streptococcus pneumoniae serotype 2 (strain D39 / NCTC 7466) OX=373153 GN=dexB PE=4 SV=1	229.919	69	27	255	27	535	62.1	4.68	811.5	27	1.012	1.041	0.02	0.06	0.666413	0.897311
High	Master Protein	Q8DQ59	Pyrroline-5-carboxylate reductase OS=Streptococcus pneumoniae (strain ATCC BAA-255 / R6) OX=171101 GN=proC PE=3 SV=1	7.063	11	2	3	2	265	28	5.6	7.9	2	1.017	1.041	0.02	0.06	0.847974	0.899191
High	Master Protein	Q8DQC1	ABC transporter ATP-binding protein-ribose/galactose transport OS=Streptococcus pneumoniae (strain ATCC BAA-255 / R6) OX=171101 GN=ABC-NBD PE=4 SV=1	153.634	59	24	123	24	511	55	5.68	436.71	24	0.877	1.042	-0.19	0.06	0.592338	0.893672
High	Master Protein	Q7CRB1	ATP synthase subunit alpha OS=Streptococcus pneumoniae (strain ATCC BAA-255 / R6) OX=171101 GN=atpA PE=1 SV=1	230.985	62	27	263	26	501	54.6	5.1	815.29	27	0.895	1.042	-0.16	0.06	0.686725	0.887724
High	Master Protein	Q8DP91	Methyltransferase OS=Streptococcus pneumoniae (strain ATCC BAA-255 / R6) OX=171101 GN=spnIM PE=3 SV=1	14.781	17	4	9	4	392	45.3	8.44	31.25	4	1.098	1.042	0.14	0.06	0.422292	0.893544
High	Master Protein	Q8DRN5	Aminotransferase OS=Streptococcus pneumoniae (strain ATCC BAA-255 / R6) OX=171101 GN=aspC PE=3 SV=1	84.772	51	17	80	17	389	43.2	5.25	252.35	17	1.11	1.042	0.15	0.06	0.288546	0.887932
High	Master Protein	Q04M40	Aspartyl/glutamyl-tRNA(Asn/Gln) amidotransferase subunit C OS=Streptococcus pneumoniae serotype 2 (strain D39 / NCTC 7466) OX=373153 GN=gatC PE=3 SV=1	83.658	93	8	73	8	100	11	4.59	252.99	8	0.916	1.043	-0.13	0.06	0.828705	0.882074
High	Master Protein	Q8CWT3	Chaperone protein DnaK OS=Streptococcus pneumoniae (strain ATCC BAA-255 / R6) OX=171101 GN=dnaK PE=3 SV=1	832.24	92	53	1463	53	607	64.8	4.77	5022.44	53	0.93	1.043	-0.1	0.06	0.890957	0.877905
High	Master Protein	Q8CWV6	50S ribosomal protein L23 OS=Streptococcus pneumoniae (strain ATCC BAA-255 / R6) OX=171101 GN=rplW PE=3 SV=1	114.81	84	8	259	8	98	10.8	9.52	649.09	8	0.986	1.043	-0.02	0.06	0.795511	0.883961
High	Master Protein	Q8CYT3	Uncharacterized protein OS=Streptococcus pneumoniae (strain ATCC BAA-255 / R6) OX=171101 GN=spr0951 PE=4 SV=1	12.803	29	4	9	4	177	20.5	4.98	26.87	4	0.989	1.043	-0.02	0.06	0.86811	0.879056
High	Master Protein	Q8DP47	Uncharacterized protein OS=Streptococcus pneumoniae (strain ATCC BAA-255 / R6) OX=171101 GN=spr1356 PE=4 SV=1	88.363	44	13	71	13	414	48.1	4.34	255.18	13	0.995	1.043	-0.01	0.06	0.751579	0.884385
High	Master Protein	Q9EUQ7	Segregation and condensation protein A OS=Streptococcus pneumoniae (strain ATCC BAA-255 / R6) OX=171101 GN=scpA PE=1 SV=1	20.562	25	6	16	6	242	28.3	4.75	45.6	6	1.037	1.043	0.05	0.06	0.582595	0.884837
High	Master Protein	Q8CWN4	Aspartate--tRNA ligase OS=Streptococcus pneumoniae (strain ATCC BAA-255 / R6) OX=171101 GN=aspS PE=3 SV=1	272.081	68	35	262	35	587	66.2	4.94	846.94	35	0.836	1.044	-0.26	0.06	0.389032	0.872951
High	Master Protein	A0A0H2ZNH8	DNA polymerase III subunit gamma/tau OS=Streptococcus pneumoniae serotype 2 (strain D39 / NCTC 7466) OX=373153 GN=dnaX PE=3 SV=1	70.767	36	14	66	14	551	60.8	5.39	230.93	14	0.912	1.044	-0.13	0.06	0.802109	0.872887
High	Master Protein	Q8DNX1	GTP pyrophosphokinase OS=Streptococcus pneumoniae (strain ATCC BAA-255 / R6) OX=171101 GN=relA PE=3 SV=1	92.117	31	21	71	21	740	84.6	7.81	203.79	21	0.92	1.044	-0.12	0.06	0.830096	0.87013
High	Master Protein	Q8DPL5	Formate--tetrahydrofolate ligase OS=Streptococcus pneumoniae (strain ATCC BAA-255 / R6) OX=171101 GN=fhs PE=3 SV=1	93.03	41	16	74	16	556	59.6	5.44	280.61	16	0.936	1.044	-0.09	0.06	0.925222	0.870172
High	Master Protein	A0A0H2ZPM1	Uncharacterized protein OS=Streptococcus pneumoniae serotype 2 (strain D39 / NCTC 7466) OX=373153 GN=SPD_0681 PE=4 SV=1	13.567	39	3	7	3	106	12.3	9.41	23.15	3	0.961	1.044	-0.06	0.06	0.93778	0.872575
High	Master Protein	Q8DRA8	Glutamine--fructose-6-phosphate aminotransferase [isomerizing] OS=Streptococcus pneumoniae (strain ATCC BAA-255 / R6) OX=171101 GN=glmS PE=3 SV=3	586.752	91	39	774	39	602	65.4	5.15	2669.51	39	0.995	1.044	-0.01	0.06	0.752814	0.866152
High	Master Protein	Q8DPI6	Homologous to LicC, which regulates expression of LPS epitopes in H. influenzae OS=Streptococcus pneumoniae (strain ATCC BAA-255 / R6) OX=171101 GN=licC PE=4 SV=1	127.36	80	16	119	16	229	26.9	4.72	339.27	16	1.09	1.044	0.12	0.06	0.348052	0.866246
High	Master Protein	Q04IZ0	Tryptophan synthase alpha chain OS=Streptococcus pneumoniae serotype 2 (strain D39 / NCTC 7466) OX=373153 GN=trpA PE=3 SV=1	41.487	36	6	23	6	258	27.7	4.92	80.61	6	1.103	1.044	0.14	0.06	0.327202	0.872176
High	Master Protein	Q8DNB6	Penicillin-binding protein 2a OS=Streptococcus pneumoniae (strain ATCC BAA-255 / R6) OX=171101 GN=pbp2a PE=4 SV=1	136.269	42	25	99	25	731	80.7	6.02	364.82	25	0.824	1.045	-0.28	0.06	0.337293	0.864568
High	Master Protein	A0A0H2ZM58	Sortase OS=Streptococcus pneumoniae serotype 2 (strain D39 / NCTC 7466) OX=373153 GN=srtA PE=4 SV=1	81.063	62	12	50	12	247	28.1	5.8	192.6	12	0.911	1.045	-0.13	0.06	0.802041	0.862719
High	Master Protein	A0A0H2ZMS8	Sugar isomerase domain protein AgaS OS=Streptococcus pneumoniae serotype 2 (strain D39 / NCTC 7466) OX=373153 GN=agaS PE=4 SV=1	38.496	33	10	25	10	388	43.1	5.02	84.28	10	1.149	1.045	0.2	0.06	0.218792	0.863793
High	Master Protein	A0A0H2ZMU3	Uncharacterized protein OS=Streptococcus pneumoniae serotype 2 (strain D39 / NCTC 7466) OX=373153 GN=SPD_0911 PE=4 SV=1	90.239	57	16	84	16	335	38.6	5.08	271.79	16	0.831	1.046	-0.27	0.06	0.36803	0.85216
High	Master Protein	A0A0H2ZQ75	Penicillin-binding protein 2B OS=Streptococcus pneumoniae serotype 2 (strain D39 / NCTC 7466) OX=373153 GN=penA PE=4 SV=1	71.61	35	18	52	18	685	74.4	5.27	180.46	18	0.831	1.046	-0.27	0.06	0.381899	0.854733
High	Master Protein	Q04MM7	30S ribosomal protein S17 OS=Streptococcus pneumoniae serotype 2 (strain D39 / NCTC 7466) OX=373153 GN=rpsQ PE=3 SV=1	115.728	73	12	305	12	86	10	9.92	678.21	12	0.932	1.046	-0.1	0.06	0.899767	0.854483
High	Master Protein	Q8DQI7	Uncharacterized protein OS=Streptococcus pneumoniae (strain ATCC BAA-255 / R6) OX=171101 GN=spr0651 PE=4 SV=1	24.27	19	6	19	6	397	43.4	8.19	64	6	0.989	1.046	-0.02	0.06	0.861223	0.855631
High	Master Protein	Q8DRK4	Trk transporter NAD+ binding protein-K+ transport OS=Streptococcus pneumoniae (strain ATCC BAA-255 / R6) OX=171101 GN=trkA PE=4 SV=1	103.568	64	10	100	10	228	24.7	5	341.34	10	1.039	1.046	0.05	0.06	0.542242	0.850957
High	Master Protein	Q8DNW9	Endopeptidase O OS=Streptococcus pneumoniae (strain ATCC BAA-255 / R6) OX=171101 GN=pepO PE=4 SV=1	675.239	83	47	1253	47	630	71.9	4.83	4275.09	47	1.134	1.046	0.18	0.07	0.229839	0.848583
High	Master Protein	A0A0H2ZMH0	Zinc metalloprotease OS=Streptococcus pneumoniae serotype 2 (strain D39 / NCTC 7466) OX=373153 GN=eep PE=3 SV=1	109.252	54	20	90	19	419	45.8	6.13	293.42	20	0.828	1.047	-0.27	0.07	0.352215	0.839088
High	Master Protein	Q8DQ85	ATP-dependent 6-phosphofructokinase OS=Streptococcus pneumoniae (strain ATCC BAA-255 / R6) OX=171101 GN=pfkA PE=3 SV=1	268.736	81	23	349	23	335	35.2	5.54	1115.21	23	0.836	1.047	-0.26	0.07	0.389464	0.840142
High	Master Protein	A0A0H2ZLJ4	Pseudouridine synthase OS=Streptococcus pneumoniae serotype 2 (strain D39 / NCTC 7466) OX=373153 GN=rluD PE=3 SV=1	40.171	30	10	31	10	295	32.9	8.82	85.96	10	0.874	1.047	-0.19	0.07	0.573193	0.84288
High	Master Protein	Q8DP77	ABC transporter ATP-binding protein-aspartate/glutamate transport OS=Streptococcus pneumoniae (strain ATCC BAA-255 / R6) OX=171101 GN=ABC-NDB PE=4 SV=1	87.284	64	17	68	17	247	27.4	6.43	188.81	17	0.878	1.047	-0.19	0.07	0.597633	0.841584
High	Master Protein	A0A0H2ZND1	Transcriptional regulator, biotin repressor family protein OS=Streptococcus pneumoniae serotype 2 (strain D39 / NCTC 7466) OX=373153 GN=SPD_1093 PE=4 SV=1	14.025	21	3	9	3	171	19.6	5.83	26.01	3	0.961	1.047	-0.06	0.07	0.977293	0.837387
High	Master Protein	Q04KA7	tRNA pseudouridine synthase B OS=Streptococcus pneumoniae serotype 2 (strain D39 / NCTC 7466) OX=373153 GN=truB PE=3 SV=1	25.611	33	6	15	6	292	32.2	5.38	57.17	6	1	1.047	0	0.07	0.870123	0.8419
High	Master Protein	A0A0H2ZPY2	Serine/threonine protein phosphatase OS=Streptococcus pneumoniae serotype 2 (strain D39 / NCTC 7466) OX=373153 GN=SPD_1061 PE=4 SV=1	52.666	45	8	37	8	242	27.2	4.74	132.2	8	1.178	1.047	0.24	0.07	0.151774	0.841968
High	Master Protein	Q8DND5	Ribulose-phosphate 3-epimerase OS=Streptococcus pneumoniae (strain ATCC BAA-255 / R6) OX=171101 GN=rpe PE=3 SV=1	57.134	50	8	44	8	218	23.9	5.85	168.63	8	1.247	1.047	0.32	0.07	0.0693359	0.842226
High	Master Protein	Q8CWP9	Cell division protein DivIVA OS=Streptococcus pneumoniae (strain ATCC BAA-255 / R6) OX=171101 GN=divIVA PE=1 SV=2	234.86	82	18	337	18	262	30.2	4.69	1086.54	18	0.887	1.048	-0.17	0.07	0.64655	0.830132
High	Master Protein	Q04I44	Dihydroxy-acid dehydratase OS=Streptococcus pneumoniae serotype 2 (strain D39 / NCTC 7466) OX=373153 GN=ilvD PE=3 SV=1	143.077	60	23	119	23	567	59.8	5.26	346.95	23	0.894	1.048	-0.16	0.07	0.685829	0.83634
High	Master Protein	Q04MN3	50S ribosomal protein L2 OS=Streptococcus pneumoniae serotype 2 (strain D39 / NCTC 7466) OX=373153 GN=rplB PE=3 SV=1	307.724	78	23	577	23	277	29.9	10.68	1749.4	23	0.919	1.048	-0.12	0.07	0.822565	0.832849
High	Master Protein	Q8DR19	Trans-2-decenoyl-[acyl-carrier-protein] isomerase OS=Streptococcus pneumoniae (strain ATCC BAA-255 / R6) OX=171101 GN=fabM PE=1 SV=1	131.93	53	15	117	15	261	28.7	6.16	355.99	15	0.994	1.048	-0.01	0.07	0.756045	0.834217
High	Master Protein	Q8DP64	Uncharacterized protein OS=Streptococcus pneumoniae (strain ATCC BAA-255 / R6) OX=171101 GN=spr1332 PE=4 SV=1	216.125	85	21	185	21	280	31.4	5.21	601.86	21	1.008	1.048	0.01	0.07	0.685593	0.83176
High	Master Protein	A0A0H2ZPN1	Cysteine synthase OS=Streptococcus pneumoniae serotype 2 (strain D39 / NCTC 7466) OX=373153 GN=cysK PE=3 SV=1	52.221	65	13	37	13	306	31.9	5.05	134.64	13	1.023	1.048	0.03	0.07	0.606399	0.828895
High	Master Protein	A0A0H2ZLH1	Uncharacterized protein OS=Streptococcus pneumoniae serotype 2 (strain D39 / NCTC 7466) OX=373153 GN=SPD_1556 PE=4 SV=1	53.438	50	10	49	10	197	22.6	5.11	145.31	10	1.042	1.048	0.06	0.07	0.51745	0.829884
High	Master Protein	Q8DNX5	Uncharacterized protein OS=Streptococcus pneumoniae (strain ATCC BAA-255 / R6) OX=171101 GN=spr1477 PE=4 SV=1	39.105	52	6	35	6	145	15.8	5.82	119.22	6	1.046	1.048	0.06	0.07	0.512255	0.832478
High	Master Protein	A0A0H2ZQT2	4-alpha-glucanotransferase OS=Streptococcus pneumoniae serotype 2 (strain D39 / NCTC 7466) OX=373153 GN=malQ PE=3 SV=1	161.633	45	24	186	24	505	58	4.83	554.22	24	1.184	1.048	0.24	0.07	0.134729	0.831616
High	Master Protein	Q8DPQ4	Uracil-DNA glycosylase OS=Streptococcus pneumoniae (strain ATCC BAA-255 / R6) OX=171101 GN=ung PE=3 SV=2	39.384	42	7	24	7	217	24.1	7.02	75.8	7	1.349	1.048	0.43	0.07	0.0217579	0.82812
High	Master Protein	Q04KH2	DNA ligase OS=Streptococcus pneumoniae serotype 2 (strain D39 / NCTC 7466) OX=373153 GN=ligA PE=3 SV=1	159.658	57	32	138	32	652	72.2	5.08	454.97	32	0.86	1.049	-0.22	0.07	0.501982	0.819902
High	Master Protein	Q04KY2	Methylenetetrahydrofolate--tRNA-(uracil-5-)-methyltransferase TrmFO OS=Streptococcus pneumoniae serotype 2 (strain D39 / NCTC 7466) OX=373153 GN=trmFO PE=3 SV=1	74.722	42	14	68	14	444	49.3	5.27	204.06	14	0.889	1.049	-0.17	0.07	0.669266	0.819914
High	Master Protein	A0A0H2ZRH4	Penicillin-binding protein 2X OS=Streptococcus pneumoniae serotype 2 (strain D39 / NCTC 7466) OX=373153 GN=pbpX PE=4 SV=2	106.931	41	25	76	25	750	82.3	5.83	230.57	25	0.901	1.049	-0.15	0.07	0.7224	0.821802
High	Master Protein	P65780	NAD kinase OS=Streptococcus pneumoniae (strain ATCC BAA-255 / R6) OX=171101 GN=nadK PE=3 SV=1	22.889	31	7	18	7	272	31	8.97	52.82	7	1.013	1.049	0.02	0.07	0.734464	0.817692
High	Master Protein	Q8DPW1	DNA primase OS=Streptococcus pneumoniae (strain ATCC BAA-255 / R6) OX=171101 GN=dnaG PE=3 SV=1	15.87	11	5	14	5	591	67.9	5.35	48.91	5	1.059	1.049	0.08	0.07	0.556041	0.819773
High	Master Protein	Q04L69	Deoxyribose-phosphate aldolase OS=Streptococcus pneumoniae serotype 2 (strain D39 / NCTC 7466) OX=373153 GN=deoC PE=3 SV=1	116.507	88	16	85	16	220	22.9	5.33	290.6	16	1.161	1.049	0.22	0.07	0.173316	0.824963
High	Master Protein	A0A0H2ZNL5	Pyridoxal phosphate homeostasis protein OS=Streptococcus pneumoniae serotype 2 (strain D39 / NCTC 7466) OX=373153 GN=ylmE PE=3 SV=1	17.273	17	4	16	4	223	25.6	6.32	45.97	4	1.199	1.049	0.26	0.07	0.13407	0.826405
High	Master Protein	Q8DRF4	Putative NrdI-like protein OS=Streptococcus pneumoniae (strain ATCC BAA-255 / R6) OX=171101 GN=spr0156 PE=4 SV=2	77.064	56	8	101	8	156	17.7	5.55	284.42	8	1.389	1.049	0.47	0.07	0.00995091	0.819184
High	Master Protein	A0A0H2ZP78	ABC transporter, ATP-binding protein OS=Streptococcus pneumoniae serotype 2 (strain D39 / NCTC 7466) OX=373153 GN=SPD_1385 PE=4 SV=1	93.099	37	18	71	18	623	70.9	5.16	233.19	18	0.843	1.05	-0.25	0.07	0.431888	0.81726
High	Master Protein	A0A0H2ZR55	Uncharacterized protein OS=Streptococcus pneumoniae serotype 2 (strain D39 / NCTC 7466) OX=373153 GN=SPD_1380 PE=4 SV=1	120.431	51	24	90	24	531	59.4	5.94	281.14	24	0.859	1.05	-0.22	0.07	0.497914	0.814227
High	Master Protein	Q8DQ46	PhoH-like protein OS=Streptococcus pneumoniae (strain ATCC BAA-255 / R6) OX=171101 GN=phoL PE=4 SV=1	87.128	61	16	60	16	322	36.2	6.07	174.79	16	0.876	1.05	-0.19	0.07	0.596862	0.812517
High	Master Protein	I6L8M1	Peptide deformylase OS=Streptococcus pneumoniae OX=1313 GN=defA PE=3 SV=1	19.366	42	3	15	3	136	15.4	5.53	66.96	3	0.994	1.05	-0.01	0.07	0.868517	0.807834
High	Master Protein	Q8DPB6	Phosphate-specific transport system accessory protein PhoU OS=Streptococcus pneumoniae (strain ATCC BAA-255 / R6) OX=171101 GN=phoU PE=3 SV=1	191.58	88	21	235	21	217	25	4.81	749.39	21	0.995	1.05	-0.01	0.07	0.750339	0.81004
High	Master Protein	Q04LZ5	Phosphoglycerate kinase OS=Streptococcus pneumoniae serotype 2 (strain D39 / NCTC 7466) OX=373153 GN=pgk PE=1 SV=1	544.999	81	33	1450	33	398	41.9	5.03	5023.39	33	1	1.05	0	0.07	0.725549	0.809098
High	Master Protein	Q04JQ8	GMP synthase [glutamine-hydrolyzing] OS=Streptococcus pneumoniae serotype 2 (strain D39 / NCTC 7466) OX=373153 GN=guaA PE=3 SV=1	372.77	82	37	428	37	520	57.4	5.08	1371.02	37	1.072	1.05	0.1	0.07	0.411085	0.814743
High	Master Protein	Q8DNY7	Glycosil transferase OS=Streptococcus pneumoniae (strain ATCC BAA-255 / R6) OX=171101 GN=gtrB PE=4 SV=1	13.388	7	2	10	2	363	41	8.25	29.83	2	1.086	1.05	0.12	0.07	0.454484	0.809017
High	Master Protein	A0A0H2ZL95	Uncharacterized protein OS=Streptococcus pneumoniae serotype 2 (strain D39 / NCTC 7466) OX=373153 GN=SPD_2036 PE=4 SV=1	42.643	42	11	42	11	211	23.7	5.25	114.92	11	1.11	1.05	0.15	0.07	0.288416	0.81404
High	Master Protein	Q8DQ26	Group B oligopeptidase OS=Streptococcus pneumoniae (strain ATCC BAA-255 / R6) OX=171101 GN=pepB PE=3 SV=1	248.588	63	31	238	31	600	69.8	4.92	770.29	31	1.128	1.05	0.17	0.07	0.243893	0.813441
High	Master Protein	Q8DR89	6-phospho-beta-glucosidase OS=Streptococcus pneumoniae (strain ATCC BAA-255 / R6) OX=171101 GN=bglA PE=3 SV=1	56.044	27	10	44	10	478	55.2	5.22	144.04	10	1.28	1.05	0.36	0.07	0.045027	0.814141
High	Master Protein	Q04IJ8	Aspartate--ammonia ligase OS=Streptococcus pneumoniae serotype 2 (strain D39 / NCTC 7466) OX=373153 GN=asnA PE=3 SV=1	359.668	95	32	424	32	330	37.6	5.16	1466.42	32	0.855	1.051	-0.23	0.07	0.479551	0.806741
High	Master Protein	P0A476	50S ribosomal protein L16 OS=Streptococcus pneumoniae (strain ATCC BAA-255 / R6) OX=171101 GN=rplP PE=3 SV=1	76.227	49	7	127	7	137	15.4	10.65	423.68	7	0.888	1.051	-0.17	0.07	0.649544	0.806522
High	Master Protein	Q8DPP6	6-phospho-beta-galactosidase 2 OS=Streptococcus pneumoniae (strain ATCC BAA-255 / R6) OX=171101 GN=lacG2 PE=3 SV=1	34.432	20	8	30	8	468	53.9	5.48	102.36	8	1.154	1.051	0.21	0.07	0.191805	0.803673
High	Master Protein	Q8DPK7	UvrABC system protein B OS=Streptococcus pneumoniae (strain ATCC BAA-255 / R6) OX=171101 GN=uvrB PE=3 SV=1	68.598	26	15	50	15	662	75.7	4.96	150.01	15	0.939	1.052	-0.09	0.07	0.955352	0.797605
High	Master Protein	Q04HS9	Transcription elongation factor GreA OS=Streptococcus pneumoniae serotype 2 (strain D39 / NCTC 7466) OX=373153 GN=greA PE=3 SV=1	225.138	83	12	314	12	160	17.5	4.56	1133.56	12	1.033	1.052	0.05	0.07	0.565733	0.795272
High	Master Protein	Q8DNS4	3-hydroxy-3-methylglutaryl coenzyme A (HMG-CoA) synthase OS=Streptococcus pneumoniae (strain ATCC BAA-255 / R6) OX=171101 GN=mvaS PE=4 SV=1	79.619	43	13	80	13	398	44.4	5.1	262.82	13	1.038	1.052	0.05	0.07	0.545178	0.792953
High	Master Protein	Q8CZ59	Uncharacterized protein OS=Streptococcus pneumoniae (strain ATCC BAA-255 / R6) OX=171101 GN=spr0410 PE=4 SV=1	43.594	21	12	36	12	630	71.1	5.81	91.29	12	1.046	1.052	0.07	0.07	0.506224	0.795638
High	Master Protein	A0A0H2ZQS7	UDP-N-acetylglucosamine 1-carboxyvinyltransferase OS=Streptococcus pneumoniae serotype 2 (strain D39 / NCTC 7466) OX=373153 GN=murA-2 PE=3 SV=1	219.076	78	24	206	24	427	45.9	5.58	700.7	24	1.08	1.052	0.11	0.07	0.381032	0.793742
High	Master Protein	Q8DP41	Uncharacterized protein OS=Streptococcus pneumoniae (strain ATCC BAA-255 / R6) OX=171101 GN=spr1371 PE=4 SV=1	24.045	40	6	15	6	164	18.8	4.83	48.25	6	1.326	1.052	0.41	0.07	0.025857	0.794609
High	Master Protein	A0A0H2ZLQ1	Endolytic murein transglycosylase OS=Streptococcus pneumoniae serotype 2 (strain D39 / NCTC 7466) OX=373153 GN=mltG PE=1 SV=1	337.799	77	32	369	32	551	60.8	5.16	1244.53	32	0.866	1.053	-0.21	0.07	0.534642	0.781662
High	Master Protein	A0A0H2ZMZ3	Zinc ABC transporter, ATP-binding protein OS=Streptococcus pneumoniae serotype 2 (strain D39 / NCTC 7466) OX=373153 GN=adcC PE=4 SV=1	30.586	47	8	19	8	234	26.5	7.42	58	8	0.867	1.053	-0.21	0.07	0.516588	0.786044
High	Master Protein	A0A0H2ZQC9	Uncharacterized protein OS=Streptococcus pneumoniae serotype 2 (strain D39 / NCTC 7466) OX=373153 GN=SPD_1241 PE=4 SV=1	95.054	91	9	139	9	129	14.3	4.48	491.55	9	0.949	1.053	-0.07	0.07	0.999502	0.785474
High	Master Protein	A0A0H2ZR49	Glutamate dehydrogenase OS=Streptococcus pneumoniae serotype 2 (strain D39 / NCTC 7466) OX=373153 GN=gdhA PE=3 SV=1	311.089	69	27	348	27	448	48.8	5.55	1145.81	27	1.022	1.053	0.03	0.07	0.61901	0.78266
High	Master Protein	A0A0H2ZM83	Cys/Met metabolism PLP-dependent enzyme, putative OS=Streptococcus pneumoniae serotype 2 (strain D39 / NCTC 7466) OX=373153 GN=SPD_1353 PE=3 SV=1	17.324	25	6	15	6	364	40.1	5.29	32.81	6	1.054	1.053	0.08	0.07	0.49347	0.781991
High	Master Protein	Q8CZ30	Uncharacterized protein OS=Streptococcus pneumoniae (strain ATCC BAA-255 / R6) OX=171101 GN=spr0518 PE=4 SV=1	34.05	33	8	24	8	294	33.6	4.96	82.37	8	1.055	1.053	0.08	0.07	0.469404	0.787516
High	Master Protein	Q8DNC6	Uncharacterized protein OS=Streptococcus pneumoniae (strain ATCC BAA-255 / R6) OX=171101 GN=spr1810 PE=4 SV=1	87.789	71	9	87	9	171	19.1	5.41	297.59	9	1.092	1.053	0.13	0.07	0.322484	0.788081
High	Master Protein	Q8DPY8	Uncharacterized protein OS=Streptococcus pneumoniae (strain ATCC BAA-255 / R6) OX=171101 GN=spr0931 PE=4 SV=1	180.351	63	21	200	21	324	35.4	5.64	622.08	21	1.101	1.053	0.14	0.07	0.315041	0.783155
High	Master Protein	A0A0H2ZPN3	Phosphomethylpyrimidine kinase, putative OS=Streptococcus pneumoniae serotype 2 (strain D39 / NCTC 7466) OX=373153 GN=SPD_1423 PE=4 SV=1	61.646	40	9	46	8	257	27.7	5.2	163.27	9	1.191	1.053	0.25	0.07	0.13015	0.781406
High	Master Protein	Q04HV7	Energy-coupling factor transporter ATP-binding protein EcfA1 OS=Streptococcus pneumoniae serotype 2 (strain D39 / NCTC 7466) OX=373153 GN=ecfA1 PE=3 SV=1	29.427	31	7	22	7	275	31.1	5.08	81.03	7	0.811	1.054	-0.3	0.08	0.280116	0.770611
High	Master Protein	Q8DQ00	Aspartate-semialdehyde dehydrogenase OS=Streptococcus pneumoniae (strain ATCC BAA-255 / R6) OX=171101 GN=asd PE=1 SV=1	117.273	58	15	95	15	358	38.9	5.22	353.75	15	0.844	1.054	-0.24	0.08	0.426652	0.778847
High	Master Protein	M5N5R6	Uncharacterized protein OS=Streptococcus pneumoniae PNI0446 OX=1159102 GN=PNI0446_00957 PE=4 SV=1	36.714	52	10	32	10	176	21.1	9.22	76.24	10	0.914	1.054	-0.13	0.08	0.795958	0.770679
High	Master Protein	Q04I96	DNA mismatch repair protein MutS OS=Streptococcus pneumoniae serotype 2 (strain D39 / NCTC 7466) OX=373153 GN=mutS PE=3 SV=1	74.513	22	17	52	17	844	94.8	5.3	180.53	17	0.952	1.054	-0.07	0.08	0.985924	0.7751
High	Master Protein	Q8DPL3	Similar to N-terminal region of the Dfp protein OS=Streptococcus pneumoniae (strain ATCC BAA-255 / R6) OX=171101 GN=dfp N-terminus PE=4 SV=1	19.626	27	5	12	5	183	19.9	6.89	33	5	1.045	1.054	0.06	0.08	0.581363	0.771067
High	Master Protein	Q8DPZ9	4-hydroxy-tetrahydrodipicolinate synthase OS=Streptococcus pneumoniae (strain ATCC BAA-255 / R6) OX=171101 GN=dapA PE=3 SV=1	66.906	41	11	53	11	311	33.9	4.93	173.34	11	1.158	1.054	0.21	0.08	0.180472	0.770195
High	Master Protein	Q8DP30	Uncharacterized protein OS=Streptococcus pneumoniae (strain ATCC BAA-255 / R6) OX=171101 GN=spr1391 PE=3 SV=1	41.999	45	9	24	9	249	28.3	6.04	83.45	9	0.947	1.055	-0.08	0.08	0.989337	0.765049
High	Master Protein	Q8CWS7	tRNA dimethylallyltransferase OS=Streptococcus pneumoniae (strain ATCC BAA-255 / R6) OX=171101 GN=miaA PE=3 SV=2	32.941	33	6	21	6	294	33.4	5.15	79.58	6	0.988	1.055	-0.02	0.08	0.868131	0.763816
High	Master Protein	Q8DQH5	Peptide chain release factor 2 OS=Streptococcus pneumoniae (strain ATCC BAA-255 / R6) OX=171101 GN=prfB PE=3 SV=1	85.251	49	15	67	15	329	37.5	4.89	201.29	15	1.009	1.055	0.01	0.08	0.680141	0.769553
High	Master Protein	A0A0H2ZMV6	Uncharacterized protein OS=Streptococcus pneumoniae serotype 2 (strain D39 / NCTC 7466) OX=373153 GN=SPD_1558 PE=4 SV=1	20.603	65	5	24	5	103	11.7	9.64	66.64	5	1.041	1.055	0.06	0.08	0.537349	0.769283
High	Master Protein	Q8DNC3	Catabolite control protein A OS=Streptococcus pneumoniae (strain ATCC BAA-255 / R6) OX=171101 GN=ccpA PE=4 SV=1	164.599	75	18	152	2	346	38.2	5.68	531.03	18	0.783	1.056	-0.35	0.08	0.192565	0.752716
High	Master Protein	A0A0H2ZNS9	Amino acid ABC transporter, amino acid-binding protein/permease protein OS=Streptococcus pneumoniae serotype 2 (strain D39 / NCTC 7466) OX=373153 GN=SPD_0412 PE=3 SV=1	137.72	46	20	104	20	521	57.4	5.48	416.81	20	0.801	1.056	-0.32	0.08	0.250249	0.756293
High	Master Protein	A0A0H2ZPZ5	Oxygen-independent coproporphyrinogen-III oxidase-like protein OS=Streptococcus pneumoniae serotype 2 (strain D39 / NCTC 7466) OX=373153 GN=SPD_1240 PE=3 SV=1	7.772	10	3	5	3	376	42.7	5.43	10.55	3	0.802	1.056	-0.32	0.08	0.204415	0.75191
High	Master Protein	A0A0H2ZMD8	Aminotransferase, class V OS=Streptococcus pneumoniae serotype 2 (strain D39 / NCTC 7466) OX=373153 GN=SPD_0776 PE=3 SV=1	22.712	16	6	16	6	380	41.7	7.61	38.07	6	0.856	1.056	-0.22	0.08	0.472789	0.753929
High	Master Protein	A0A0H2ZM67	Uracil phosphoribosyltransferase OS=Streptococcus pneumoniae serotype 2 (strain D39 / NCTC 7466) OX=373153 GN=upp PE=3 SV=1	249.55	90	19	321	19	216	23.6	5.88	1099.16	19	0.963	1.056	-0.05	0.08	0.921832	0.756485
High	Master Protein	Q04KG8	1,4-alpha-glucan branching enzyme GlgB OS=Streptococcus pneumoniae serotype 2 (strain D39 / NCTC 7466) OX=373153 GN=glgB PE=3 SV=1	15.695	9	6	11	6	642	75.5	5.82	27.07	6	0.762	1.057	-0.39	0.08	0.106526	0.747649
High	Master Protein	Q8DP01	GTP-sensing transcriptional pleiotropic repressor CodY OS=Streptococcus pneumoniae (strain ATCC BAA-255 / R6) OX=171101 GN=codY PE=3 SV=1	90.293	58	12	70	12	262	29.7	5.76	251.47	12	0.83	1.057	-0.27	0.08	0.362726	0.742683
High	Master Protein	Q04KA9	Uridine kinase OS=Streptococcus pneumoniae serotype 2 (strain D39 / NCTC 7466) OX=373153 GN=udk PE=3 SV=1	44.632	44	8	39	8	212	24.5	5.87	119.47	8	0.868	1.057	-0.2	0.08	0.52882	0.74277
High	Master Protein	Q04M42	Aspartyl/glutamyl-tRNA(Asn/Gln) amidotransferase subunit B OS=Streptococcus pneumoniae serotype 2 (strain D39 / NCTC 7466) OX=373153 GN=gatB PE=3 SV=1	189.726	62	27	173	27	480	53.6	5.19	538.62	27	0.876	1.057	-0.19	0.08	0.584693	0.748609
High	Master Protein	Q8DQB4	DNA topoisomerase 4 subunit A OS=Streptococcus pneumoniae (strain ATCC BAA-255 / R6) OX=171101 GN=parC PE=3 SV=1	62.761	22	17	57	16	826	93.4	5.68	161.2	17	0.945	1.057	-0.08	0.08	0.9748	0.742544
High	Master Protein	Q8DNP4	Ribosomal protein L11 methyltransferase OS=Streptococcus pneumoniae (strain ATCC BAA-255 / R6) OX=171101 GN=prmA PE=3 SV=2	74.644	50	11	68	11	316	34.8	4.39	255.56	11	0.963	1.057	-0.05	0.08	0.896275	0.745692
High	Master Protein	P66340	30S ribosomal protein S10 OS=Streptococcus pneumoniae (strain ATCC BAA-255 / R6) OX=171101 GN=rpsJ PE=3 SV=1	103.948	67	9	153	9	102	11.6	10.05	432.4	9	0.964	1.057	-0.05	0.08	0.918668	0.750063
High	Master Protein	A0A0H2ZRD8	Release factor glutamine methyltransferase OS=Streptococcus pneumoniae serotype 2 (strain D39 / NCTC 7466) OX=373153 GN=hemK PE=3 SV=1	26.18	28	6	13	6	279	31.8	4.67	44.62	6	0.973	1.057	-0.04	0.08	0.941786	0.745296
High	Master Protein	Q8DN41	Putative transketolase n-terminal section OS=Streptococcus pneumoniae (strain ATCC BAA-255 / R6) OX=171101 GN=tktN PE=4 SV=1	44.258	39	10	29	10	285	31.9	5.83	97.25	10	1.036	1.057	0.05	0.08	0.550387	0.747965
High	Master Protein	Q04KI6	Nucleoid-associated protein SPD_0987 OS=Streptococcus pneumoniae serotype 2 (strain D39 / NCTC 7466) OX=373153 GN=SPD_0987 PE=3 SV=1	53.649	39	4	43	4	99	10.9	4.93	183.32	4	1.159	1.057	0.21	0.08	0.177059	0.743488
High	Master Protein	A0A0H2ZPF4	Uncharacterized protein OS=Streptococcus pneumoniae serotype 2 (strain D39 / NCTC 7466) OX=373153 GN=SPD_0754 PE=4 SV=1	64.899	80	7	66	7	76	8.5	8.32	222.56	7	1.177	1.057	0.23	0.08	0.145767	0.750576
High	Master Protein	Q8DMW2	Serine protease OS=Streptococcus pneumoniae (strain ATCC BAA-255 / R6) OX=171101 GN=sphtra PE=4 SV=1	197.166	79	22	201	22	397	42.3	6.58	727.81	22	1.27	1.057	0.34	0.08	0.0489368	0.749788
High	Master Protein	Q8DQC7	Pantothenate kinase OS=Streptococcus pneumoniae (strain ATCC BAA-255 / R6) OX=171101 GN=coaA PE=3 SV=2	31.423	23	5	14	5	306	35.5	5.05	39.95	5	0.757	1.058	-0.4	0.08	0.0930267	0.7383
High	Master Protein	A0A0H2ZMK8	Hydrolase, putative OS=Streptococcus pneumoniae serotype 2 (strain D39 / NCTC 7466) OX=373153 GN=SPD_0925 PE=4 SV=1	16.771	25	6	16	6	284	32.3	5.02	37.73	6	0.857	1.058	-0.22	0.08	0.420803	0.733739
High	Master Protein	A0A0H2ZN99	Amino acid ABC transporter, ATP-binding protein OS=Streptococcus pneumoniae serotype 2 (strain D39 / NCTC 7466) OX=373153 GN=SPD_0720 PE=4 SV=1	69.787	43	10	80	10	244	27.1	5.12	240.72	10	0.897	1.058	-0.16	0.08	0.702556	0.735688
High	Master Protein	Q04MZ3	30S ribosomal protein S4 OS=Streptococcus pneumoniae serotype 2 (strain D39 / NCTC 7466) OX=373153 GN=rpsD PE=3 SV=1	245.326	88	24	381	24	203	23	10.15	1182.58	24	0.921	1.058	-0.12	0.08	0.836082	0.739819
High	Master Protein	Q8DPI9	DNA topoisomerase 1 OS=Streptococcus pneumoniae (strain ATCC BAA-255 / R6) OX=171101 GN=topA PE=3 SV=1	108.731	36	22	83	22	701	79.3	9.16	273.57	22	0.979	1.058	-0.03	0.08	0.835898	0.740365
High	Master Protein	Q8DPD8	Uncharacterized protein OS=Streptococcus pneumoniae (strain ATCC BAA-255 / R6) OX=171101 GN=spr1224 PE=4 SV=1	30.21	18	7	25	7	385	44.7	5.95	78.04	7	0.986	1.058	-0.02	0.08	0.797246	0.741239
High	Master Protein	A0A0H2ZMB1	Mini-ribonuclease 3 OS=Streptococcus pneumoniae serotype 2 (strain D39 / NCTC 7466) OX=373153 GN=mrnC PE=3 SV=1	7.648	10	2	10	2	128	14.6	8.13	22.24	2	1.105	1.058	0.14	0.08	0.35752	0.736555
High	Master Protein	Q8DPC2	Spermidine/putrescine import ATP-binding protein PotA OS=Streptococcus pneumoniae (strain ATCC BAA-255 / R6) OX=171101 GN=potA PE=3 SV=1	18.331	12	4	11	4	385	44.1	4.74	44.13	4	0.941	1.059	-0.09	0.08	0.875943	0.730404
High	Master Protein	A0A0H2ZQ78	Ribonucleoside-diphosphate reductase subunit beta OS=Streptococcus pneumoniae serotype 2 (strain D39 / NCTC 7466) OX=373153 GN=nrdF PE=3 SV=1	149.279	53	13	134	13	320	36.9	4.5	482.73	13	0.942	1.059	-0.09	0.08	0.955843	0.72768
High	Master Protein	Q04J97	Recombination protein RecR OS=Streptococcus pneumoniae serotype 2 (strain D39 / NCTC 7466) OX=373153 GN=recR PE=3 SV=1	34.558	63	9	25	9	198	21.7	4.96	79.35	9	1.02	1.059	0.03	0.08	0.64203	0.732112
High	Master Protein	A0A0H2ZMJ2	Uncharacterized protein OS=Streptococcus pneumoniae serotype 2 (strain D39 / NCTC 7466) OX=373153 GN=SPD_1728 PE=4 SV=1	52.265	43	8	43	8	202	23.3	7.27	130.39	8	1.033	1.059	0.05	0.08	0.574058	0.73129
High	Master Protein	Q8DRB6	Leucine--tRNA ligase OS=Streptococcus pneumoniae (strain ATCC BAA-255 / R6) OX=171101 GN=leuS PE=3 SV=1	303.251	54	40	317	11	833	94.3	5.02	991.91	40	1.099	1.059	0.14	0.08	0.322242	0.728141
High	Master Protein	Q8DNC8	Uncharacterized protein OS=Streptococcus pneumoniae (strain ATCC BAA-255 / R6) OX=171101 GN=spr1805 PE=4 SV=1	63.23	44	11	60	11	257	28.9	4.83	176.18	11	1.111	1.059	0.15	0.08	0.288237	0.726917
High	Master Protein	Q8CYN1	Uncharacterized protein OS=Streptococcus pneumoniae (strain ATCC BAA-255 / R6) OX=171101 GN=spr1221 PE=4 SV=1	149.649	63	21	151	21	344	38.7	7.96	491.54	21	0.816	1.06	-0.29	0.08	0.303469	0.714465
High	Master Protein	Q8DN26	Uncharacterized protein OS=Streptococcus pneumoniae (strain ATCC BAA-255 / R6) OX=171101 GN=spr1962 PE=4 SV=1	270.201	75	23	379	23	299	33.6	5.8	1206.07	23	0.851	1.06	-0.23	0.08	0.460352	0.718131
High	Master Protein	Q8DPA1	Glucosamine-6-phosphate deaminase OS=Streptococcus pneumoniae (strain ATCC BAA-255 / R6) OX=171101 GN=nagB PE=3 SV=2	199.193	94	13	314	13	235	25.7	4.72	1068.6	13	0.994	1.06	-0.01	0.08	0.75748	0.716921
High	Master Protein	A0A0H2ZQI7	Thioredoxin reductase OS=Streptococcus pneumoniae serotype 2 (strain D39 / NCTC 7466) OX=373153 GN=trxB PE=3 SV=1	169.446	65	15	164	15	303	33.1	4.88	595.05	15	1.14	1.06	0.19	0.08	0.215736	0.718285
High	Master Protein	Q04JX5	UPF0342 protein SPD_1206 OS=Streptococcus pneumoniae serotype 2 (strain D39 / NCTC 7466) OX=373153 GN=SPD_1206 PE=3 SV=1	111.023	92	9	131	9	112	12.5	4.88	454.61	9	1.14	1.06	0.19	0.08	0.215227	0.714772
High	Master Protein	A0A0H2ZP80	Uncharacterized protein OS=Streptococcus pneumoniae serotype 2 (strain D39 / NCTC 7466) OX=373153 GN=SPD_0462 PE=4 SV=1	67.959	75	6	78	6	95	10.9	5.22	285.68	6	1.199	1.06	0.26	0.08	0.113436	0.718178
High	Master Protein	Q8DP02	Isochorismatase OS=Streptococcus pneumoniae (strain ATCC BAA-255 / R6) OX=171101 GN=entB PE=4 SV=1	45.33	48	7	48	7	191	21.4	5.26	161.87	7	1.22	1.06	0.29	0.08	0.0918983	0.71775
High	Master Protein	A0A0H2ZLC6	Pur operon repressor PurR OS=Streptococcus pneumoniae serotype 2 (strain D39 / NCTC 7466) OX=373153 GN=purR PE=4 SV=1	110.144	76	17	82	17	275	30.2	5.87	328.52	17	0.785	1.061	-0.35	0.09	0.196124	0.709578
High	Master Protein	A0A0H2ZNI3	Biotin carboxylase OS=Streptococcus pneumoniae serotype 2 (strain D39 / NCTC 7466) OX=373153 GN=accC PE=4 SV=1	197.312	77	26	192	26	455	49.6	5.25	670.25	26	0.819	1.061	-0.29	0.08	0.317462	0.713343
High	Master Protein	Q8DQR3	Ribonuclease J OS=Streptococcus pneumoniae (strain ATCC BAA-255 / R6) OX=171101 GN=rnj PE=3 SV=1	118.129	53	21	96	21	553	61.1	5.57	326.8	21	0.946	1.061	-0.08	0.09	0.980274	0.708591
High	Master Protein	Q8DNP5	Ribosomal RNA small subunit methyltransferase E OS=Streptococcus pneumoniae (strain ATCC BAA-255 / R6) OX=171101 GN=spr1607 PE=3 SV=1	48.044	63	10	37	10	251	27.6	4.93	121.97	10	0.956	1.061	-0.07	0.09	0.957927	0.711985
High	Master Protein	A0A0H2ZR44	Aminopeptidase C OS=Streptococcus pneumoniae serotype 2 (strain D39 / NCTC 7466) OX=373153 GN=pepC PE=4 SV=1	283.586	71	28	330	28	444	50.2	5.21	1136.11	28	0.963	1.061	-0.05	0.09	0.922036	0.705008
High	Master Protein	Q8DRH4	Uncharacterized protein OS=Streptococcus pneumoniae (strain ATCC BAA-255 / R6) OX=171101 GN=spr0129 PE=4 SV=1	59.967	57	11	52	11	227	25.3	5.82	182.55	11	0.974	1.061	-0.04	0.09	0.864982	0.704906
High	Master Protein	P0A3B8	Elongation factor Ts OS=Streptococcus pneumoniae (strain ATCC BAA-255 / R6) OX=171101 GN=tsf PE=3 SV=2	446.589	87	23	1239	23	346	37.3	4.93	4107.39	23	1.044	1.061	0.06	0.09	0.51862	0.707515
High	Master Protein	A0A0H2ZNC0	1,4-beta-N-acetylmuramidase, putative OS=Streptococcus pneumoniae serotype 2 (strain D39 / NCTC 7466) OX=373153 GN=lytC PE=4 SV=1	153.215	58	26	135	26	490	57.4	6.33	447.97	26	1.549	1.061	0.63	0.09	0.000909704	0.711251
High	Master Protein	Q9X4D4	2-C-methyl-D-erythritol 4-phosphate cytidylyltransferase OS=Streptococcus pneumoniae OX=1313 GN=licD1 PE=4 SV=1	23.386	20	6	21	6	267	31.9	6.19	64.17	6	0.812	1.062	-0.3	0.09	0.297358	0.69938
High	Master Protein	A0A0H2ZM82	Cell division ATP-binding protein FtsE OS=Streptococcus pneumoniae serotype 2 (strain D39 / NCTC 7466) OX=373153 GN=ftsE PE=4 SV=1	68.77	74	13	59	13	230	25.8	9.58	174.16	13	0.919	1.062	-0.12	0.09	0.823936	0.696489
High	Master Protein	Q8DMX5	Uncharacterized protein OS=Streptococcus pneumoniae (strain ATCC BAA-255 / R6) OX=171101 GN=spr2030 PE=4 SV=1	15.459	13	5	13	4	416	48	6.55	38.6	5	0.991	1.062	-0.01	0.09	0.913904	0.69734
High	Master Protein	A0A0H2ZLU9	Transketolase OS=Streptococcus pneumoniae serotype 2 (strain D39 / NCTC 7466) OX=373153 GN=tkt PE=3 SV=1	462.097	83	39	528	39	658	71.1	5.22	1922.61	39	1.054	1.062	0.08	0.09	0.479844	0.697071
High	Master Protein	Q8DNJ2	ABC transporter substrate-binding protein-ferric iron transport OS=Streptococcus pneumoniae (strain ATCC BAA-255 / R6) OX=171101 GN=fatB PE=4 SV=1	179.912	73	24	169	24	321	34.8	5.67	553.72	24	1.074	1.062	0.1	0.09	0.402291	0.69875
High	Master Protein	Q8CZ37	Uncharacterized protein OS=Streptococcus pneumoniae (strain ATCC BAA-255 / R6) OX=171101 GN=spr0494 PE=4 SV=1	38.998	46	9	31	9	267	30.9	4.91	90.47	9	1.119	1.062	0.16	0.09	0.261301	0.701369
High	Master Protein	P65679	Pyrrolidone-carboxylate peptidase 1 OS=Streptococcus pneumoniae (strain ATCC BAA-255 / R6) OX=171101 GN=pcp1 PE=3 SV=1	104.65	78	15	112	15	214	23.4	5.41	359.8	15	1.128	1.062	0.17	0.09	0.241773	0.696276
High	Master Protein	Q8DP10	Nucleotide-binding protein spr1424 OS=Streptococcus pneumoniae (strain ATCC BAA-255 / R6) OX=171101 GN=spr1424 PE=3 SV=1	92.615	52	16	98	16	296	33.7	5.6	261.27	16	0.836	1.063	-0.26	0.09	0.38874	0.692295
High	Master Protein	Q8DQG5	Peptidyl-prolyl cis-trans isomerase OS=Streptococcus pneumoniae (strain ATCC BAA-255 / R6) OX=171101 GN=ppiA PE=3 SV=1	146.433	73	15	141	14	267	29	5.72	494.15	15	0.945	1.064	-0.08	0.09	0.97165	0.682513
High	Master Protein	Q8DQ36	Fibronectin-binding protein-like protein A OS=Streptococcus pneumoniae (strain ATCC BAA-255 / R6) OX=171101 GN=flpA PE=4 SV=1	46.954	27	12	38	12	560	64.5	8.5	125.68	12	1.004	1.064	0.01	0.09	0.698563	0.681149
High	Master Protein	Q8DR85	Phosphotransferase system sugar-specific EII component OS=Streptococcus pneumoniae (strain ATCC BAA-255 / R6) OX=171101 GN=PTS-EII PE=4 SV=1	18.074	53	5	12	5	104	11.8	5.21	40.22	5	1.104	1.064	0.14	0.09	0.327441	0.685442
High	Master Protein	Q8CWT6	Glucose-1-phosphate thymidylyltransferase OS=Streptococcus pneumoniae (strain ATCC BAA-255 / R6) OX=171101 GN=cps2L PE=3 SV=1	13.529	16	4	10	4	289	32.2	4.89	34.29	4	0.834	1.065	-0.26	0.09	0.31706	0.676633
High	Master Protein	P66360	30S ribosomal protein S11 OS=Streptococcus pneumoniae (strain ATCC BAA-255 / R6) OX=171101 GN=rpsK PE=3 SV=1	64.355	45	5	121	5	127	13.4	11.43	384.03	5	0.918	1.065	-0.12	0.09	0.819504	0.669228
High	Master Protein	P0A2W9	Alanine racemase OS=Streptococcus pneumoniae (strain ATCC BAA-255 / R6) OX=171101 GN=alr PE=3 SV=1	41.486	35	10	31	10	367	39.8	5.17	85.49	10	1.178	1.065	0.24	0.09	0.166229	0.677128
High	Master Protein	A0A0H2ZRG2	Membrane protein insertase YidC OS=Streptococcus pneumoniae serotype 2 (strain D39 / NCTC 7466) OX=373153 GN=yidC PE=3 SV=1	75.617	31	10	80	10	308	34	9.7	218.88	10	0.756	1.066	-0.4	0.09	0.122244	0.661509
High	Master Protein	Q04KS4	Ferrochelatase OS=Streptococcus pneumoniae serotype 2 (strain D39 / NCTC 7466) OX=373153 GN=hemH PE=3 SV=1	14.853	12	4	12	4	364	42.4	4.72	33.51	4	0.901	1.066	-0.15	0.09	0.655518	0.667285
High	Master Protein	Q8DRB9	Formate acetyltransferase 3 OS=Streptococcus pneumoniae (strain ATCC BAA-255 / R6) OX=171101 GN=pflF PE=4 SV=1	40.67	18	12	27	12	815	91.6	5.9	79.79	12	0.973	1.066	-0.04	0.09	0.877069	0.662119
High	Master Protein	Q04KR4	Peptide chain release factor 1 OS=Streptococcus pneumoniae serotype 2 (strain D39 / NCTC 7466) OX=373153 GN=prfA PE=3 SV=1	198.144	75	29	187	29	359	40.6	4.96	566.87	29	1.192	1.066	0.25	0.09	0.123032	0.666522
High	Master Protein	A0A0H2ZM78	SpoJ protein OS=Streptococcus pneumoniae serotype 2 (strain D39 / NCTC 7466) OX=373153 GN=SPD_2069 PE=3 SV=1	6.867	8	2	2	2	252	29.1	8.62	5.12	2	0.812	1.067	-0.3	0.09	0.228948	0.656653
High	Master Protein	Q8DP44	ATP synthase subunit beta OS=Streptococcus pneumoniae (strain ATCC BAA-255 / R6) OX=171101 GN=atpD PE=1 SV=1	339.358	83	30	383	30	468	50.9	4.94	1387.77	30	0.925	1.067	-0.11	0.09	0.858771	0.658557
High	Master Protein	Q8DPD2	Prephenate dehydrogenase OS=Streptococcus pneumoniae (strain ATCC BAA-255 / R6) OX=171101 GN=tyrA PE=4 SV=1	66.088	56	16	49	16	367	41	5.11	158.29	16	0.982	1.067	-0.03	0.09	0.800767	0.652754
High	Master Protein	A0A0H2ZPH7	Glycosyl transferase CpoA OS=Streptococcus pneumoniae serotype 2 (strain D39 / NCTC 7466) OX=373153 GN=cpoA PE=4 SV=1	18.977	15	5	14	5	374	43.1	8.6	41.27	5	1.037	1.067	0.05	0.09	0.561929	0.656903
High	Master Protein	A0A0H2ZPE2	Uncharacterized protein OS=Streptococcus pneumoniae serotype 2 (strain D39 / NCTC 7466) OX=373153 GN=SPD_1854 PE=4 SV=1	30.27	25	5	23	5	317	35.7	4.65	85.55	5	1.041	1.067	0.06	0.09	0.601372	0.655227
High	Master Protein	A0A0H2ZNC5	Fructose-1,6-bisphosphate aldolase, class II OS=Streptococcus pneumoniae serotype 2 (strain D39 / NCTC 7466) OX=373153 GN=fba PE=3 SV=1	377.294	73	21	1302	21	293	31.4	5.1	4086.49	21	1.159	1.067	0.21	0.09	0.176111	0.653806
High	Master Protein	Q8DQF7	Uncharacterized protein OS=Streptococcus pneumoniae (strain ATCC BAA-255 / R6) OX=171101 GN=spr0695 PE=1 SV=1	38.864	21	10	25	10	419	45.2	5.67	74.49	10	0.777	1.068	-0.36	0.1	0.174378	0.642519
High	Master Protein	P0A4N0	Oligopeptide transport system permease protein AmiD OS=Streptococcus pneumoniae (strain ATCC BAA-255 / R6) OX=171101 GN=amiD PE=3 SV=1	45.043	26	9	36	9	308	34.6	9.38	113.17	9	0.78	1.068	-0.36	0.1	0.184597	0.645347
High	Master Protein	A0A0H2ZP55	Cell shape-determining protein MreC OS=Streptococcus pneumoniae serotype 2 (strain D39 / NCTC 7466) OX=373153 GN=mreC PE=3 SV=1	71.767	54	13	50	13	272	29.7	6.24	168.53	13	0.811	1.068	-0.3	0.1	0.301815	0.642578
High	Master Protein	Q04ML3	30S ribosomal protein S13 OS=Streptococcus pneumoniae serotype 2 (strain D39 / NCTC 7466) OX=373153 GN=rpsM PE=3 SV=1	146.397	70	22	203	22	121	13.4	10.64	517.58	22	0.854	1.068	-0.23	0.1	0.473058	0.645874
High	Master Protein	Q8DN52	Tyrosine--tRNA ligase OS=Streptococcus pneumoniae (strain ATCC BAA-255 / R6) OX=171101 GN=tyrS PE=3 SV=1	220.292	61	22	202	22	418	47.5	5.67	717.35	22	0.913	1.068	-0.13	0.09	0.790094	0.648998
High	Master Protein	Q8DQR4	Single-stranded DNA-specific exonuclease, 5'-3 OS=Streptococcus pneumoniae (strain ATCC BAA-255 / R6) OX=171101 GN=recJ PE=4 SV=1	49.078	24	14	37	14	744	82.9	4.7	115.86	14	0.924	1.068	-0.11	0.1	0.870306	0.645636
High	Master Protein	A0A0H2ZNJ9	Uncharacterized protein OS=Streptococcus pneumoniae serotype 2 (strain D39 / NCTC 7466) OX=373153 GN=SPD_1072 PE=4 SV=1	110.926	55	25	106	25	424	49.1	5.36	309.94	25	0.98	1.068	-0.03	0.09	0.828493	0.649659
High	Master Protein	Q8DNV6	UDP-N-acetylmuramoyl-tripeptide--D-alanyl-D-alanine ligase OS=Streptococcus pneumoniae (strain ATCC BAA-255 / R6) OX=171101 GN=murF PE=1 SV=1	161.463	69	23	113	23	457	50.5	5.01	415.45	23	1.246	1.068	0.32	0.09	0.0654855	0.64764
High	Master Protein	Q8DN78	Uncharacterized protein OS=Streptococcus pneumoniae (strain ATCC BAA-255 / R6) OX=171101 GN=spr1875 PE=4 SV=1	99.175	55	12	84	12	380	40.5	4.37	304.42	12	0.879	1.069	-0.19	0.1	0.598525	0.640506
High	Master Protein	Q04LF4	ATP-dependent Clp protease proteolytic subunit OS=Streptococcus pneumoniae serotype 2 (strain D39 / NCTC 7466) OX=373153 GN=clpP PE=3 SV=1	63.665	65	8	66	8	196	21.3	4.88	185	8	0.88	1.069	-0.18	0.1	0.611823	0.634943
High	Master Protein	A0A0H2ZNF7	Replicative DNA helicase OS=Streptococcus pneumoniae serotype 2 (strain D39 / NCTC 7466) OX=373153 GN=dnaB PE=3 SV=1	57.7	36	11	38	11	450	50.2	4.97	148.69	11	0.822	1.07	-0.28	0.1	0.341175	0.625566
High	Master Protein	Q8CWQ6	tRNA (Guanosine-2'-O-)-methyltransferase, TrmH family OS=Streptococcus pneumoniae (strain ATCC BAA-255 / R6) OX=171101 GN=trmH PE=3 SV=1	41.993	43	9	29	9	253	27.7	8.35	104.82	9	0.95	1.07	-0.07	0.1	0.997869	0.629244
High	Master Protein	Q04MM1	50S ribosomal protein L6 OS=Streptococcus pneumoniae serotype 2 (strain D39 / NCTC 7466) OX=373153 GN=rplF PE=3 SV=1	186.426	74	13	379	13	178	19.4	9.52	1297.3	13	0.98	1.07	-0.03	0.1	0.827633	0.631227
High	Master Protein	Q04IC8	Acetate kinase OS=Streptococcus pneumoniae serotype 2 (strain D39 / NCTC 7466) OX=373153 GN=ackA PE=3 SV=1	286.386	83	25	301	25	396	43.3	5.24	1020.8	25	0.956	1.071	-0.06	0.1	0.961259	0.61752
High	Master Protein	Q04MP9	UPF0297 protein SPD_0180 OS=Streptococcus pneumoniae serotype 2 (strain D39 / NCTC 7466) OX=373153 GN=SPD_0180 PE=3 SV=1	63.558	75	6	77	6	88	10.2	5.01	247.69	6	1.077	1.071	0.11	0.1	0.393791	0.617499
High	Master Protein	Q04IK0	Phosphopantetheine adenylyltransferase OS=Streptococcus pneumoniae serotype 2 (strain D39 / NCTC 7466) OX=373153 GN=coaD PE=3 SV=1	7.587	24	2	3	2	162	18.5	5.99	10.41	2	1.005	1.072	0.01	0.1	0.885682	0.609246
High	Master Protein	Q8DQF4	Uncharacterized protein OS=Streptococcus pneumoniae (strain ATCC BAA-255 / R6) OX=171101 GN=spr0699 PE=4 SV=1	28.728	20	7	18	7	309	35.2	6.19	48.48	7	1.01	1.072	0.01	0.1	0.749847	0.612706
High	Master Protein	Q8CYZ1	Uncharacterized protein OS=Streptococcus pneumoniae (strain ATCC BAA-255 / R6) OX=171101 GN=spr0688 PE=4 SV=1	85.601	71	9	100	9	112	12.9	7.64	321.1	9	1.152	1.072	0.2	0.1	0.189199	0.613322
High	Master Protein	P63589	3-dehydroquinate dehydratase OS=Streptococcus pneumoniae (strain ATCC BAA-255 / R6) OX=171101 GN=aroD PE=3 SV=1	80.817	71	12	67	12	225	25.7	4.64	243.65	12	1.196	1.072	0.26	0.1	0.1178	0.609874
High	Master Protein	A0A0H2ZPZ1	Alcohol dehydrogenase, zinc-containing OS=Streptococcus pneumoniae serotype 2 (strain D39 / NCTC 7466) OX=373153 GN=SPD_0265 PE=3 SV=1	328.258	90	20	350	20	339	35.7	5.06	1346.26	20	1.224	1.072	0.29	0.1	0.0857117	0.615795
High	Master Protein	Q8DPV3	Uncharacterized protein OS=Streptococcus pneumoniae (strain ATCC BAA-255 / R6) OX=171101 GN=spr0990 PE=4 SV=1	9.142	16	3	7	3	185	22	7.14	14.13	3	1.438	1.072	0.52	0.1	0.0135348	0.614375
High	Master Protein	Q04JK7	Asparagine--tRNA ligase OS=Streptococcus pneumoniae serotype 2 (strain D39 / NCTC 7466) OX=373153 GN=asnS PE=3 SV=1	169.91	54	24	151	24	447	51.1	5.06	415.94	24	0.836	1.073	-0.26	0.1	0.388812	0.5995
High	Master Protein	Q8CYI0	Uncharacterized protein OS=Streptococcus pneumoniae (strain ATCC BAA-255 / R6) OX=171101 GN=spr1457 PE=4 SV=1	39.715	38	4	25	4	158	16.8	5.14	102.41	4	0.955	1.073	-0.07	0.1	0.937598	0.60608
High	Master Protein	Q04JX6	3-phosphoshikimate 1-carboxyvinyltransferase OS=Streptococcus pneumoniae serotype 2 (strain D39 / NCTC 7466) OX=373153 GN=aroA PE=3 SV=1	157.285	76	25	124	25	427	45.7	6.13	392.6	25	1.109	1.073	0.15	0.1	0.291907	0.602004
High	Master Protein	Q8DQV1	Ribosome-binding factor A OS=Streptococcus pneumoniae (strain ATCC BAA-255 / R6) OX=171101 GN=rbfA PE=3 SV=2	76.623	69	10	75	10	116	13.3	9.17	198.88	10	1.148	1.073	0.2	0.1	0.198194	0.607549
High	Master Protein	Q8DNR6	Primosomal protein N' OS=Streptococcus pneumoniae (strain ATCC BAA-255 / R6) OX=171101 GN=priA PE=3 SV=1	10.542	10	4	4	4	798	90	6.21	10.15	4	1.193	1.073	0.26	0.1	0.229543	0.600104
High	Master Protein	A0A0H2ZM13	Aminotransferase, class V OS=Streptococcus pneumoniae serotype 2 (strain D39 / NCTC 7466) OX=373153 GN=SPD_0979 PE=3 SV=1	29.759	33	7	24	7	371	40.7	6.44	85.58	7	1.393	1.073	0.48	0.1	0.0128285	0.602027
High	Master Protein	A0A0H2ZN74	Aspartokinase OS=Streptococcus pneumoniae serotype 2 (strain D39 / NCTC 7466) OX=373153 GN=SPD_0377 PE=3 SV=1	186.155	59	25	186	25	454	50.2	6.15	584.04	25	0.864	1.074	-0.21	0.1	0.524691	0.593714
High	Master Protein	Q8DNT9	Phospho-2-dehydro-3-deoxyheptonate aldolase OS=Streptococcus pneumoniae (strain ATCC BAA-255 / R6) OX=171101 GN=aroG PE=3 SV=1	78.148	58	17	64	15	343	38.8	5.39	217.27	17	0.906	1.074	-0.14	0.1	0.76932	0.597971
High	Master Protein	A0A0H2ZNW4	Transcriptional regulator, GntR family protein OS=Streptococcus pneumoniae serotype 2 (strain D39 / NCTC 7466) OX=373153 GN=SPD_1829 PE=4 SV=1	9.418	11	3	7	3	242	28	7.97	18.28	3	1.026	1.074	0.04	0.1	0.676766	0.596233
High	Master Protein	A0A0H2ZNX4	Alpha-amylase OS=Streptococcus pneumoniae serotype 2 (strain D39 / NCTC 7466) OX=373153 GN=amy PE=3 SV=1	83.669	47	15	55	15	484	55.8	4.84	208.16	15	1.065	1.074	0.09	0.1	0.44748	0.597351
High	Master Protein	Q8DQD0	Phosphopentomutase OS=Streptococcus pneumoniae (strain ATCC BAA-255 / R6) OX=171101 GN=deoB PE=1 SV=2	188.166	78	23	193	23	403	44.1	5.2	668.61	23	1.077	1.074	0.11	0.1	0.392175	0.591805
High	Master Protein	P63641	Glutamate racemase OS=Streptococcus pneumoniae (strain ATCC BAA-255 / R6) OX=171101 GN=murI PE=3 SV=1	51.916	56	11	38	11	264	29.1	6.01	143.96	11	0.938	1.076	-0.09	0.11	0.935602	0.574723
High	Master Protein	Q8DNT5	Homologue of NADPH-flavin oxidoreductase OS=Streptococcus pneumoniae (strain ATCC BAA-255 / R6) OX=171101 GN=frp PE=3 SV=1	50.76	44	8	39	8	237	26.5	5.21	142.39	8	0.996	1.076	-0.01	0.11	0.758312	0.577103
High	Master Protein	A0A0H2ZND4	Uncharacterized protein OS=Streptococcus pneumoniae serotype 2 (strain D39 / NCTC 7466) OX=373153 GN=SPD_0466 PE=4 SV=1	17.517	39	6	15	6	109	12.5	6.55	39.51	6	1.066	1.076	0.09	0.11	0.430012	0.577638
High	Master Protein	Q8DN25	Probable alcohol dehydrogenase OS=Streptococcus pneumoniae (strain ATCC BAA-255 / R6) OX=171101 GN=adh2 PE=4 SV=1	42.758	33	9	23	9	383	41.1	5.11	83.52	9	1.341	1.076	0.42	0.11	0.0199867	0.582244
High	Master Protein	Q8CYV2	Uncharacterized protein OS=Streptococcus pneumoniae (strain ATCC BAA-255 / R6) OX=171101 GN=spr0893 PE=4 SV=1	16.576	29	5	17	5	115	13	9	29.41	5	0.758	1.077	-0.4	0.11	0.130227	0.571442
High	Master Protein	A0A0H2ZMI4	4-oxalocrotonate tautomerase OS=Streptococcus pneumoniae serotype 2 (strain D39 / NCTC 7466) OX=373153 GN=xylH PE=3 SV=1	8.25	25	2	13	2	60	6.7	7.25	35.19	2	1.497	1.077	0.58	0.11	0.00251454	0.570162
High	Master Protein	Q8DRB0	Proline--tRNA ligase OS=Streptococcus pneumoniae (strain ATCC BAA-255 / R6) OX=171101 GN=proS PE=3 SV=1	305.989	74	33	276	33	617	68.6	5.1	950.59	33	0.823	1.078	-0.28	0.11	0.331157	0.564732
High	Master Protein	Q8DNT8	Protein translocase subunit SecA OS=Streptococcus pneumoniae (strain ATCC BAA-255 / R6) OX=171101 GN=secA PE=3 SV=1	345.164	73	52	317	52	837	95	5.59	948.66	52	0.846	1.078	-0.24	0.11	0.435176	0.562242
High	Master Protein	Q8DRE5	Magnesium and cobalt transporter OS=Streptococcus pneumoniae (strain ATCC BAA-255 / R6) OX=171101 GN=corA PE=3 SV=1	24.053	16	6	21	6	314	36.4	4.74	46.45	6	0.97	1.078	-0.04	0.11	0.961508	0.561145
High	Master Protein	Q8DPP0	Galactose-6-phosphate isomerase subunit LacB OS=Streptococcus pneumoniae (strain ATCC BAA-255 / R6) OX=171101 GN=lacB PE=3 SV=1	64.453	68	8	51	8	171	18.9	5.76	194.77	8	1.055	1.078	0.08	0.11	0.465885	0.56603
High	Master Protein	A0A0H2ZPR0	PhnA protein OS=Streptococcus pneumoniae serotype 2 (strain D39 / NCTC 7466) OX=373153 GN=phnA PE=4 SV=1	40.324	41	5	49	5	112	12.3	5.3	118.52	5	1.094	1.078	0.13	0.11	0.338736	0.562586
High	Master Protein	Q8DPK0	Uncharacterized protein OS=Streptococcus pneumoniae (strain ATCC BAA-255 / R6) OX=171101 GN=spr1125 PE=4 SV=1	68.744	49	12	49	12	264	29.5	4.86	155.54	12	1.099	1.078	0.14	0.11	0.321405	0.559443
High	Master Protein	A0A0H2ZNU8	Transcriptional regulator, MarR family protein OS=Streptococcus pneumoniae serotype 2 (strain D39 / NCTC 7466) OX=373153 GN=SPD_1645 PE=4 SV=1	6.878	17	2	6	2	147	16.6	8.72	20.14	2	1.11	1.078	0.15	0.11	0.374833	0.558596
High	Master Protein	A0A0H2ZPK7	Methionine aminopeptidase OS=Streptococcus pneumoniae serotype 2 (strain D39 / NCTC 7466) OX=373153 GN=map PE=3 SV=1	144.058	68	16	141	16	286	31.6	5.03	451.9	16	1.163	1.078	0.22	0.11	0.169544	0.565835
High	Master Protein	Q04IK8	Nucleoside diphosphate kinase OS=Streptococcus pneumoniae serotype 2 (strain D39 / NCTC 7466) OX=373153 GN=ndk PE=3 SV=1	70.161	73	9	62	9	137	15.4	5.17	255.06	9	1.19	1.078	0.25	0.11	0.125406	0.561939
High	Master Protein	A0A0H2ZNZ9	Transcriptional regulator, MarR family protein OS=Streptococcus pneumoniae serotype 2 (strain D39 / NCTC 7466) OX=373153 GN=SPD_0379 PE=4 SV=1	32.957	47	5	30	5	144	16.7	9.17	102.99	5	0.899	1.079	-0.15	0.11	0.696359	0.554027
High	Master Protein	A0A0H2ZRU6	NADPH-dependent FMN reductase, putative OS=Streptococcus pneumoniae serotype 2 (strain D39 / NCTC 7466) OX=373153 GN=SPD_1375 PE=4 SV=1	84.599	74	11	86	1	182	19.8	5.05	279.88	11	0.99	1.079	-0.01	0.11	0.964451	0.554676
High	Master Protein	Q8CWP5	Anthranilate synthase component II (Glutamine amido-transferase) OS=Streptococcus pneumoniae (strain ATCC BAA-255 / R6) OX=171101 GN=trpG PE=4 SV=1	23.54	44	6	17	6	188	20.9	4.87	51.29	6	0.994	1.079	-0.01	0.11	0.792265	0.552302
High	Master Protein	Q8DQ29	SsrA-binding protein OS=Streptococcus pneumoniae (strain ATCC BAA-255 / R6) OX=171101 GN=smpB PE=3 SV=1	13.705	23	5	12	5	155	17.7	9.96	27.1	5	1.15	1.079	0.2	0.11	0.222169	0.550816
High	Master Protein	A0A0H2ZP23	Phosphorylase, Pnp/Udp family protein, putative OS=Streptococcus pneumoniae serotype 2 (strain D39 / NCTC 7466) OX=373153 GN=SPD_0074 PE=4 SV=1	76.877	58	9	59	9	254	28.2	4.49	236.68	9	1.179	1.079	0.24	0.11	0.148589	0.557332
High	Master Protein	Q8DNX8	Threonine--tRNA ligase OS=Streptococcus pneumoniae (strain ATCC BAA-255 / R6) OX=171101 GN=thrS PE=3 SV=2	277.94	65	37	229	37	647	74.7	5.44	779.24	37	0.829	1.08	-0.27	0.11	0.357872	0.545998
High	Master Protein	Q8DRJ2	CapD protein, required for the biosynthesis of type 1 capsular polysaccharide OS=Streptococcus pneumoniae (strain ATCC BAA-255 / R6) OX=171101 GN=capD PE=4 SV=1	142.108	45	28	122	28	616	69.3	8.7	392.45	28	0.865	1.08	-0.21	0.11	0.525614	0.548283
High	Master Protein	Q8DQ50	Uridylate kinase OS=Streptococcus pneumoniae (strain ATCC BAA-255 / R6) OX=171101 GN=pyrH PE=3 SV=1	94.693	68	13	75	13	247	26.7	5.52	304.36	13	0.871	1.08	-0.2	0.11	0.560744	0.545072
High	Master Protein	Q8DP52	Phosphoglucomutase OS=Streptococcus pneumoniae (strain ATCC BAA-255 / R6) OX=171101 GN=pgm PE=3 SV=1	506.829	84	37	565	37	572	62.6	4.82	2122.62	37	0.992	1.08	-0.01	0.11	0.766596	0.544803
High	Master Protein	Q8CYK7	Uncharacterized protein OS=Streptococcus pneumoniae (strain ATCC BAA-255 / R6) OX=171101 GN=spr1326 PE=4 SV=1	22.476	19	5	16	5	414	45.8	5.2	51.24	5	1.004	1.08	0.01	0.11	0.795371	0.54227
High	Master Protein	Q8DRP3	tRNA-specific adenosine deaminase OS=Streptococcus pneumoniae (strain ATCC BAA-255 / R6) OX=171101 GN=tadA PE=3 SV=1	16.252	28	3	11	3	155	17.6	4.89	34.81	3	1.028	1.08	0.04	0.11	0.681137	0.544038
High	Master Protein	Q8DQ87	Xaa-Pro dipeptidyl-peptidase OS=Streptococcus pneumoniae (strain ATCC BAA-255 / R6) OX=171101 GN=pepX PE=3 SV=2	12.149	6	5	10	4	757	86.8	5.48	23.85	5	1.088	1.08	0.12	0.11	0.424958	0.54695
High	Master Protein	Q8DRH9	Uncharacterized protein OS=Streptococcus pneumoniae (strain ATCC BAA-255 / R6) OX=171101 GN=spr0123 PE=4 SV=1	27.719	40	6	22	6	160	18.5	5.17	74.77	6	1.153	1.08	0.2	0.11	0.200839	0.54881
High	Master Protein	Q04IQ3	60 kDa chaperonin OS=Streptococcus pneumoniae serotype 2 (strain D39 / NCTC 7466) OX=373153 GN=groL PE=3 SV=1	432.853	82	35	489	35	540	57.1	4.84	1732.16	35	0.769	1.081	-0.38	0.11	0.154285	0.53572
High	Master Protein	Q04JM8	Glycine--tRNA ligase beta subunit OS=Streptococcus pneumoniae serotype 2 (strain D39 / NCTC 7466) OX=373153 GN=glyS PE=3 SV=1	299.603	59	36	314	36	678	75.4	5.02	1057.86	36	0.88	1.081	-0.18	0.11	0.608177	0.535416
High	Master Protein	Q8CZ85	Uncharacterized protein OS=Streptococcus pneumoniae (strain ATCC BAA-255 / R6) OX=171101 GN=spr0186 PE=4 SV=1	51.443	34	7	48	7	205	23.2	5.71	138.6	7	0.916	1.081	-0.13	0.11	0.814931	0.538041
High	Master Protein	Q8DQJ1	Mannose-6-phosphate isomerase OS=Streptococcus pneumoniae (strain ATCC BAA-255 / R6) OX=171101 GN=pmi PE=3 SV=1	139.363	68	18	133	18	314	35.3	4.94	486.99	18	1.103	1.081	0.14	0.11	0.308455	0.534288
High	Master Protein	Q8DP23	UPF0246 protein spr1405 OS=Streptococcus pneumoniae (strain ATCC BAA-255 / R6) OX=171101 GN=spr1405 PE=3 SV=1	17.576	19	4	14	4	242	27.4	8.87	52.23	4	1.009	1.082	0.01	0.11	0.721845	0.529027
High	Master Protein	Q8CWS1	Purine nucleoside phosphorylase DeoD-type OS=Streptococcus pneumoniae (strain ATCC BAA-255 / R6) OX=171101 GN=deoD PE=3 SV=1	91.244	74	13	111	13	236	26.1	5.01	350.41	13	1.065	1.082	0.09	0.11	0.434655	0.532234
High	Master Protein	Q8DQT7	Uncharacterized protein OS=Streptococcus pneumoniae (strain ATCC BAA-255 / R6) OX=171101 GN=spr0508 PE=4 SV=1	8.169	15	3	6	3	169	20	5.27	11.74	3	1.197	1.082	0.26	0.11	0.163803	0.532337
High	Master Protein	A0A0H2ZNY8	Pneumococcal surface protein, putative OS=Streptococcus pneumoniae serotype 2 (strain D39 / NCTC 7466) OX=373153 GN=SPD_0579 PE=4 SV=1	44.874	29	9	32	9	329	37.2	7.44	108.31	9	1.36	1.082	0.44	0.11	0.0173077	0.530904
High	Master Protein	A0A0H2ZMN9	Phosphotransferase LicD2 OS=Streptococcus pneumoniae serotype 2 (strain D39 / NCTC 7466) OX=373153 GN=licD2 PE=4 SV=1	57.78	40	10	56	10	269	32.1	7.56	167.57	10	0.808	1.083	-0.31	0.11	0.275266	0.525233
High	Master Protein	Q8DPM0	Uncharacterized restriction enzyme, interrupted-N OS=Streptococcus pneumoniae (strain ATCC BAA-255 / R6) OX=171101 GN=spr1102 PE=4 SV=1	18.452	8	6	12	6	625	71.8	5.99	32.18	6	0.849	1.083	-0.24	0.11	0.447896	0.523821
High	Master Protein	Q8DPS8	Thermostable pullulanase OS=Streptococcus pneumoniae (strain ATCC BAA-255 / R6) OX=171101 GN=pulI PE=3 SV=1	169.388	47	27	117	27	759	86.5	5.35	384.1	27	0.859	1.083	-0.22	0.11	0.499056	0.523911
High	Master Protein	Q04J42	Protein phosphatase PhpP OS=Streptococcus pneumoniae serotype 2 (strain D39 / NCTC 7466) OX=373153 GN=phpP PE=1 SV=1	154.4	87	15	154	15	246	27.1	4.58	541.69	15	0.969	1.083	-0.05	0.12	0.890315	0.521361
High	Master Protein	Q8DPZ0	Serine hydroxymethyltransferase OS=Streptococcus pneumoniae (strain ATCC BAA-255 / R6) OX=171101 GN=glyA PE=3 SV=1	313.726	68	28	409	28	418	45.2	5.16	1281.26	28	1.036	1.083	0.05	0.11	0.553391	0.524055
High	Master Protein	A0A0H2ZQ22	Membrane protein, putative OS=Streptococcus pneumoniae serotype 2 (strain D39 / NCTC 7466) OX=373153 GN=SPD_1717 PE=4 SV=1	34.3	21	4	22	4	224	24.9	8.22	76.74	4	0.843	1.084	-0.25	0.12	0.423977	0.512284
High	Master Protein	Q8DP62	Oxidoreductase OS=Streptococcus pneumoniae (strain ATCC BAA-255 / R6) OX=171101 GN=mocA PE=4 SV=1	35.097	29	8	22	8	353	39.6	6.58	84.15	8	0.882	1.084	-0.18	0.12	0.551367	0.513843
High	Master Protein	A0A0H2ZPK2	Oxidoreductase, short chain dehydrogenase/reductase family protein OS=Streptococcus pneumoniae serotype 2 (strain D39 / NCTC 7466) OX=373153 GN=SPD_1712 PE=3 SV=1	33.414	35	5	19	5	253	27.6	5.17	77.13	5	0.952	1.084	-0.07	0.12	0.977423	0.514931
High	Master Protein	Q04JY5	Adapter protein MecA OS=Streptococcus pneumoniae serotype 2 (strain D39 / NCTC 7466) OX=373153 GN=mecA PE=3 SV=1	155.75	66	16	138	16	245	28.3	4.4	456.52	16	1.066	1.084	0.09	0.12	0.434141	0.515384
High	Master Protein	Q8DMX1	Uncharacterized protein OS=Streptococcus pneumoniae (strain ATCC BAA-255 / R6) OX=171101 GN=ABC-NBD PE=4 SV=1	257.442	59	27	271	27	540	60.8	4.84	930.34	27	0.816	1.085	-0.29	0.12	0.3062	0.505695
High	Master Protein	Q04JN5	Pyridoxal 5'-phosphate synthase subunit PdxS OS=Streptococcus pneumoniae serotype 2 (strain D39 / NCTC 7466) OX=373153 GN=pdxS PE=3 SV=1	96.587	64	19	93	19	291	31.7	5.34	287.47	19	0.87	1.085	-0.2	0.12	0.553316	0.507609
High	Master Protein	A0A0H2ZMH6	Purine nucleoside phosphorylase OS=Streptococcus pneumoniae serotype 2 (strain D39 / NCTC 7466) OX=373153 GN=SPD_0726 PE=3 SV=1	116.322	55	13	155	13	269	28.9	5.24	526.56	13	1.167	1.085	0.22	0.12	0.162175	0.504538
High	Master Protein	Q8DQ56	Initiation-control protein YabA OS=Streptococcus pneumoniae (strain ATCC BAA-255 / R6) OX=171101 GN=spr0837 PE=3 SV=2	18.182	32	3	13	3	105	12.4	5.1	40.32	3	0.796	1.086	-0.33	0.12	0.210501	0.496919
High	Master Protein	Q04I78	N-acetyldiaminopimelate deacetylase OS=Streptococcus pneumoniae serotype 2 (strain D39 / NCTC 7466) OX=373153 GN=SPD_1922 PE=3 SV=1	70.119	54	12	46	12	376	41.7	5.06	181.35	12	0.923	1.086	-0.12	0.12	0.856492	0.496914
High	Master Protein	Q8CZB8	Uncharacterized protein OS=Streptococcus pneumoniae (strain ATCC BAA-255 / R6) OX=171101 GN=spr0088 PE=4 SV=1	18.977	22	3	13	3	197	21.3	6.8	43.31	3	0.947	1.086	-0.08	0.12	0.822739	0.499999
High	Master Protein	Q8CYJ1	Uncharacterized protein OS=Streptococcus pneumoniae (strain ATCC BAA-255 / R6) OX=171101 GN=spr1393 PE=4 SV=1	152.509	58	20	128	20	466	52.2	4.96	400.94	20	0.954	1.086	-0.07	0.12	0.974354	0.498844
High	Master Protein	Q8DPZ5	Spermine/spermidine acetyltransferase OS=Streptococcus pneumoniae (strain ATCC BAA-255 / R6) OX=171101 GN=bltD PE=4 SV=1	23.079	43	4	16	4	159	18.4	4.68	60.44	4	0.977	1.086	-0.03	0.12	0.968115	0.498862
High	Master Protein	A0A0H2ZQ69	Putative ACR OS=Streptococcus pneumoniae serotype 2 (strain D39 / NCTC 7466) OX=373153 GN=SPD_1136 PE=4 SV=1	73.661	52	8	82	8	180	20.4	4.11	231.99	8	1.124	1.086	0.17	0.12	0.245076	0.500999
High	Master Protein	A0A0H2ZQC4	Adenylosuccinate lyase OS=Streptococcus pneumoniae serotype 2 (strain D39 / NCTC 7466) OX=373153 GN=purB PE=3 SV=1	153.357	55	24	137	24	432	49.6	5.43	428.95	24	0.828	1.087	-0.27	0.12	0.351427	0.492046
High	Master Protein	Q8DQQ2	Uncharacterized protein OS=Streptococcus pneumoniae (strain ATCC BAA-255 / R6) OX=171101 GN=spr0552 PE=3 SV=1	95.702	56	18	86	18	345	38	5.45	241.07	18	0.881	1.087	-0.18	0.12	0.609913	0.49176
High	Master Protein	Q8DN02	Response regulator OS=Streptococcus pneumoniae (strain ATCC BAA-255 / R6) OX=171101 GN=rr06 PE=4 SV=1	13.733	14	4	13	4	217	25.2	5.68	34.08	4	0.9	1.087	-0.15	0.12	0.712636	0.495123
High	Master Protein	Q8DRD1	Phosphoglycerate mutase 2 paralog OS=Streptococcus pneumoniae (strain ATCC BAA-255 / R6) OX=171101 GN=gpmB PE=4 SV=1	48.015	33	8	44	8	249	27.9	5.12	137.01	8	0.983	1.087	-0.03	0.12	0.814067	0.490235
High	Master Protein	A0A0H2ZNC7	Membrane protein, putative OS=Streptococcus pneumoniae serotype 2 (strain D39 / NCTC 7466) OX=373153 GN=SPD_1541 PE=4 SV=1	18.167	19	5	12	5	252	27.2	6.32	41.26	5	1.017	1.087	0.02	0.12	0.653574	0.489998
High	Master Protein	Q8DP16	Phosphoglucosamine mutase OS=Streptococcus pneumoniae (strain ATCC BAA-255 / R6) OX=171101 GN=glmM PE=1 SV=1	183.17	62	22	172	22	450	48.1	4.73	610.85	22	1.051	1.087	0.07	0.12	0.490374	0.490085
High	Master Protein	Q8CYK9	Uncharacterized protein OS=Streptococcus pneumoniae (strain ATCC BAA-255 / R6) OX=171101 GN=spr1318 PE=4 SV=1	39.312	48	7	47	7	164	18.3	4.61	130.22	7	1.08	1.087	0.11	0.12	0.371165	0.489287
High	Master Protein	A0A0H2ZQ07	Shikimate kinase OS=Streptococcus pneumoniae serotype 2 (strain D39 / NCTC 7466) OX=373153 GN=aroK PE=3 SV=1	38.993	67	9	27	9	158	17.8	4.84	97.58	9	1.132	1.087	0.18	0.12	0.245193	0.488224
High	Master Protein	Q9L446	Alanine-adding enzyme MurN OS=Streptococcus pneumoniae OX=1313 GN=murN PE=4 SV=1	65.1	28	14	71	14	410	47.3	7.47	167.92	14	0.937	1.088	-0.09	0.12	0.930378	0.48503
High	Master Protein	Q8CWS5	Lysine--tRNA ligase OS=Streptococcus pneumoniae (strain ATCC BAA-255 / R6) OX=171101 GN=lysS PE=3 SV=1	220.291	57	33	193	33	496	56.6	5.49	551.11	33	0.958	1.088	-0.06	0.12	0.954322	0.485804
High	Master Protein	Q8DR28	ATP-dependent RecD-like DNA helicase OS=Streptococcus pneumoniae (strain ATCC BAA-255 / R6) OX=171101 GN=recD PE=3 SV=1	21.486	10	8	15	8	788	88.7	4.94	33.73	8	0.988	1.089	-0.02	0.12	0.785913	0.478801
High	Master Protein	Q8DP00	Oxidoreductase (Mercury (II) reductase) OS=Streptococcus pneumoniae (strain ATCC BAA-255 / R6) OX=171101 GN=merA PE=3 SV=1	367.007	93	32	464	32	438	47.1	4.94	1639.6	32	1.05	1.089	0.07	0.12	0.495884	0.476111
High	Master Protein	Q04M63	Serine--tRNA ligase OS=Streptococcus pneumoniae serotype 2 (strain D39 / NCTC 7466) OX=373153 GN=serS PE=3 SV=1	264.637	73	25	280	25	424	47.7	5.08	904.64	25	0.849	1.09	-0.24	0.12	0.449581	0.468078
High	Master Protein	Q8DNW4	Isoleucine--tRNA ligase OS=Streptococcus pneumoniae (strain ATCC BAA-255 / R6) OX=171101 GN=ileS PE=3 SV=1	341.902	49	42	352	42	930	105.4	5.03	1156.3	42	0.901	1.09	-0.15	0.12	0.723467	0.472189
High	Master Protein	Q8DPI4	Choline kinase OS=Streptococcus pneumoniae (strain ATCC BAA-255 / R6) OX=171101 GN=pck PE=1 SV=1	131.841	58	15	112	15	289	33.4	4.79	389.34	15	0.94	1.09	-0.09	0.12	0.9467	0.470205
High	Master Protein	Q8DQH2	PTS glucose-specific enzyme IIABC component OS=Streptococcus pneumoniae (strain ATCC BAA-255 / R6) OX=171101 GN=ptsG PE=4 SV=1	148.661	37	19	129	19	726	78	6.35	486.69	19	0.95	1.09	-0.07	0.12	0.999502	0.470978
High	Master Protein	Q8CYV9	Uncharacterized protein OS=Streptococcus pneumoniae (strain ATCC BAA-255 / R6) OX=171101 GN=spr0850 PE=4 SV=1	13.341	23	3	16	3	166	19.1	5.35	46.98	3	0.986	1.09	-0.02	0.12	0.94329	0.466845
High	Master Protein	A0A0H2ZRI0	Alcohol dehydrogenase, zinc-containing OS=Streptococcus pneumoniae serotype 2 (strain D39 / NCTC 7466) OX=373153 GN=SPD_1865 PE=3 SV=1	415.598	86	24	728	24	352	38.1	5.45	2379.29	24	1.021	1.09	0.03	0.12	0.621877	0.468325
High	Master Protein	A0A0H2ZPS0	Signal recognition particle receptor FtsY OS=Streptococcus pneumoniae serotype 2 (strain D39 / NCTC 7466) OX=373153 GN=ftsY PE=3 SV=1	105.889	40	17	97	17	425	47.4	4.51	297.62	17	1.024	1.09	0.03	0.12	0.609569	0.46706
High	Master Protein	Q8DP09	Transcription regulator OS=Streptococcus pneumoniae (strain ATCC BAA-255 / R6) OX=171101 GN=aldR PE=4 SV=1	119.322	86	7	215	7	126	13.7	4.74	688.53	7	1.06	1.09	0.08	0.12	0.455012	0.471393
High	Master Protein	Q8DPH1	Signal recognition particle protein OS=Streptococcus pneumoniae (strain ATCC BAA-255 / R6) OX=171101 GN=ffh PE=3 SV=1	195.007	60	28	179	28	523	57.7	8.07	600.05	28	0.86	1.091	-0.22	0.13	0.500944	0.464364
High	Master Protein	Q04MN6	50S ribosomal protein L3 OS=Streptococcus pneumoniae serotype 2 (strain D39 / NCTC 7466) OX=373153 GN=rplC PE=3 SV=1	268.643	77	17	527	17	208	22.2	10.14	1711.39	17	0.871	1.091	-0.2	0.13	0.56118	0.46016
High	Master Protein	Q8DNW5	Uncharacterized protein OS=Streptococcus pneumoniae (strain ATCC BAA-255 / R6) OX=171101 GN=spr1498 PE=4 SV=1	10.257	4	3	7	3	803	91.5	5.2	19.28	3	0.994	1.091	-0.01	0.13	0.89581	0.459688
High	Master Protein	A0A0H2ZQC5	rRNA (Guanine-N1-)-methyltransferase OS=Streptococcus pneumoniae serotype 2 (strain D39 / NCTC 7466) OX=373153 GN=rrmA PE=4 SV=1	29.543	34	10	23	10	282	32	6.09	61.46	10	1.045	1.091	0.06	0.13	0.517458	0.462708
High	Master Protein	A0A0H2ZNE6	Phosphate import ATP-binding protein PstB OS=Streptococcus pneumoniae serotype 2 (strain D39 / NCTC 7466) OX=373153 GN=pstB PE=3 SV=1	102.851	64	16	95	16	267	30.3	6.89	276.47	16	0.853	1.092	-0.23	0.13	0.469252	0.454805
High	Master Protein	Q97QQ0	ATP-dependent helicase/deoxyribonuclease subunit B OS=Streptococcus pneumoniae serotype 4 (strain ATCC BAA-334 / TIGR4) OX=170187 GN=rexB PE=3 SV=1	36.664	14	13	17	12	1091	124.8	5.92	43.24	13	0.861	1.092	-0.22	0.13	0.401236	0.454299
High	Master Protein	Q8DPK5	ABC transporter membrane spanning permease-glutamine transport OS=Streptococcus pneumoniae (strain ATCC BAA-255 / R6) OX=171101 GN=glnP PE=3 SV=1	145.354	47	24	140	24	721	78.3	8.44	409.45	24	1	1.092	0	0.13	0.723967	0.452972
High	Master Protein	Q8DPQ2	Pneumococcal histidine triad protein A OS=Streptococcus pneumoniae (strain ATCC BAA-255 / R6) OX=171101 GN=phtA PE=4 SV=1	132.655	32	28	108	28	828	93	6	307.87	28	1.159	1.092	0.21	0.13	0.176483	0.457326
High	Master Protein	A0A0H2ZN23	Capsular polysaccharide biosynthesis protein, putative OS=Streptococcus pneumoniae serotype 2 (strain D39 / NCTC 7466) OX=373153 GN=SPD_1619 PE=3 SV=1	225.041	71	25	234	25	408	45.6	5.52	772.22	25	1.202	1.092	0.26	0.13	0.110464	0.453609
High	Master Protein	A0A0H2ZPA9	Transcriptional regulator, BglG family protein OS=Streptococcus pneumoniae serotype 2 (strain D39 / NCTC 7466) OX=373153 GN=SPD_1961 PE=4 SV=1	28.921	9	6	29	6	676	77.8	5.22	97.74	6	1.434	1.092	0.52	0.13	0.00558763	0.456824
High	Master Protein	Q8DRF9	Methionine import ATP-binding protein MetN OS=Streptococcus pneumoniae (strain ATCC BAA-255 / R6) OX=171101 GN=metN PE=3 SV=1	57.572	42	11	43	11	353	38.7	6.55	149.21	11	0.735	1.093	-0.44	0.13	0.0941876	0.444676
High	Master Protein	P59662	Signal peptidase I OS=Streptococcus pneumoniae (strain ATCC BAA-255 / R6) OX=171101 GN=lepB PE=3 SV=1	60.799	52	14	73	14	204	23.5	6.24	176.92	14	0.81	1.093	-0.3	0.13	0.281629	0.45064
High	Master Protein	A0A0H2ZLM5	Ribosome biogenesis GTPase A OS=Streptococcus pneumoniae serotype 2 (strain D39 / NCTC 7466) OX=373153 GN=SPD_1019 PE=3 SV=1	81.869	60	17	87	16	283	32.1	8.81	203.58	17	0.839	1.093	-0.25	0.13	0.400517	0.445427
High	Master Protein	Q8DQ84	Pyruvate kinase OS=Streptococcus pneumoniae (strain ATCC BAA-255 / R6) OX=171101 GN=pykF PE=3 SV=1	555.853	83	37	1076	37	501	54.7	5.15	3600.26	37	0.89	1.094	-0.17	0.13	0.663164	0.442326
High	Master Protein	Q8DRD2	UPF0210 protein spr0218 OS=Streptococcus pneumoniae (strain ATCC BAA-255 / R6) OX=171101 GN=spr0218 PE=3 SV=1	161.811	58	18	127	18	445	46.4	4.98	432.49	18	0.993	1.094	-0.01	0.13	0.759479	0.442423
High	Master Protein	A0A0H2ZP34	ATP-dependent DNA helicase RecG OS=Streptococcus pneumoniae serotype 2 (strain D39 / NCTC 7466) OX=373153 GN=recG PE=3 SV=1	11.23	3	2	4	2	671	75.2	6.18	12.45	2	0.963	1.095	-0.05	0.13	0.94949	0.43642
High	Master Protein	A0A0H2ZRE4	Flavodoxin OS=Streptococcus pneumoniae serotype 2 (strain D39 / NCTC 7466) OX=373153 GN=fld PE=4 SV=1	118.665	56	9	135	9	147	16	3.97	492.41	9	1.075	1.095	0.1	0.13	0.400984	0.430786
High	Master Protein	A0A0H2ZP25	Ribosome-binding ATPase YchF OS=Streptococcus pneumoniae serotype 2 (strain D39 / NCTC 7466) OX=373153 GN=ychF PE=3 SV=1	226.629	68	20	229	20	371	41.1	4.88	725.23	20	0.808	1.096	-0.31	0.13	0.274108	0.42509
High	Master Protein	Q8DQE5	Septation ring formation regulator EzrA OS=Streptococcus pneumoniae (strain ATCC BAA-255 / R6) OX=171101 GN=ezrA PE=3 SV=2	238.061	56	28	259	28	575	66.5	4.64	848.36	28	0.852	1.096	-0.23	0.13	0.464635	0.429215
High	Master Protein	Q8DPV2	Uncharacterized protein OS=Streptococcus pneumoniae (strain ATCC BAA-255 / R6) OX=171101 GN=spr0991 PE=4 SV=1	23.619	19	7	17	7	425	47.6	8.28	52.84	7	1.017	1.096	0.02	0.13	0.646413	0.429807
High	Master Protein	P65444	Peptide methionine sulfoxide reductase MsrA/MsrB 2 OS=Streptococcus pneumoniae (strain ATCC BAA-255 / R6) OX=171101 GN=msrAB2 PE=3 SV=1	12.443	15	4	9	4	311	35.6	5.29	28.81	4	1.045	1.096	0.06	0.13	0.623885	0.429314
High	Master Protein	Q04M95	Cell cycle protein GpsB OS=Streptococcus pneumoniae serotype 2 (strain D39 / NCTC 7466) OX=373153 GN=gpsB PE=3 SV=1	52.477	51	7	103	7	109	12.6	4.83	266.23	7	1.068	1.096	0.1	0.13	0.424017	0.427934
High	Master Protein	A0A0H2ZNL9	Transcriptional regulator, putative OS=Streptococcus pneumoniae serotype 2 (strain D39 / NCTC 7466) OX=373153 GN=SPD_1741 PE=4 SV=1	95.525	55	13	74	13	338	37.5	5.2	273.7	13	0.868	1.097	-0.2	0.13	0.556978	0.422711
High	Master Protein	Q8DQA6	Uncharacterized protein OS=Streptococcus pneumoniae (strain ATCC BAA-255 / R6) OX=171101 GN=spr0768 PE=1 SV=1	20.591	55	5	13	5	165	18.4	4.51	39.83	5	1.319	1.097	0.4	0.13	0.0341379	0.420343
High	Master Protein	Q8CZ70	UPF0371 protein spr0309 OS=Streptococcus pneumoniae (strain ATCC BAA-255 / R6) OX=171101 GN=spr0309 PE=3 SV=1	195.491	68	27	178	27	494	55	5.76	641.28	27	0.868	1.098	-0.2	0.14	0.544843	0.410994
High	Master Protein	Q8CYX1	Uncharacterized protein OS=Streptococcus pneumoniae (strain ATCC BAA-255 / R6) OX=171101 GN=spr0799 PE=4 SV=1	50.305	33	9	44	9	290	32.7	5.54	122.3	9	0.911	1.098	-0.13	0.14	0.79183	0.411904
High	Master Protein	A0A0H2ZP43	Hydrolase, haloacid dehalogenase-like family protein OS=Streptococcus pneumoniae serotype 2 (strain D39 / NCTC 7466) OX=373153 GN=SPD_1238 PE=4 SV=1	97.128	73	13	100	13	257	28.2	4.83	351.52	13	1.029	1.098	0.04	0.14	0.587243	0.410264
High	Master Protein	Q04JI5	Ferredoxin--NADP reductase OS=Streptococcus pneumoniae serotype 2 (strain D39 / NCTC 7466) OX=373153 GN=SPD_1393 PE=3 SV=1	81.618	57	12	75	12	322	35.3	5.31	282.33	12	0.906	1.099	-0.14	0.14	0.75063	0.40568
High	Master Protein	P59202	3-hydroxyacyl-[acyl-carrier-protein] dehydratase FabZ OS=Streptococcus pneumoniae (strain ATCC BAA-255 / R6) OX=171101 GN=fabZ PE=3 SV=1	37.641	59	8	43	8	140	15.3	8.35	125.49	8	1.068	1.099	0.09	0.14	0.433979	0.403245
High	Master Protein	Q8DRE4	Aminopeptidase P OS=Streptococcus pneumoniae (strain ATCC BAA-255 / R6) OX=171101 GN=pepP PE=3 SV=1	121.819	54	18	111	18	353	39.3	4.98	352.08	18	1.206	1.099	0.27	0.14	0.104743	0.406584
High	Master Protein	A0A0H2ZPY0	Dihydropteroate synthase OS=Streptococcus pneumoniae serotype 2 (strain D39 / NCTC 7466) OX=373153 GN=folP PE=3 SV=1	54.047	53	11	45	11	324	35.5	5.03	147.96	11	1.063	1.1	0.09	0.14	0.452427	0.402341
High	Master Protein	Q04K52	Ribitol-5-phosphate cytidylyltransferase OS=Streptococcus pneumoniae serotype 2 (strain D39 / NCTC 7466) OX=373153 GN=tarI PE=3 SV=1	101.859	66	12	93	12	235	26.2	5.36	302.62	12	1.167	1.1	0.22	0.14	0.161749	0.401747
High	Master Protein	Q8DQG9	Probable dihydroorotate dehydrogenase A (fumarate) OS=Streptococcus pneumoniae (strain ATCC BAA-255 / R6) OX=171101 GN=pyrDA PE=3 SV=1	146.484	69	17	170	17	311	34.5	5.12	606.74	17	1.173	1.1	0.23	0.14	0.152296	0.397601
High	Master Protein	P65509	NH(3)-dependent NAD(+) synthetase OS=Streptococcus pneumoniae (strain ATCC BAA-255 / R6) OX=171101 GN=nadE PE=3 SV=1	110.891	81	14	91	14	274	30.1	5.22	333.72	14	1.178	1.1	0.24	0.14	0.144648	0.399894
High	Master Protein	Q8DPZ1	Uncharacterized protein OS=Streptococcus pneumoniae (strain ATCC BAA-255 / R6) OX=171101 GN=spr0927 PE=4 SV=1	21.183	34	4	15	4	156	17.6	7.46	51.8	4	0.974	1.101	-0.04	0.14	0.880065	0.39125
High	Master Protein	Q8DN76	Threonine synthase OS=Streptococcus pneumoniae (strain ATCC BAA-255 / R6) OX=171101 GN=thrC PE=4 SV=1	245.475	66	22	245	22	494	53.7	5.03	925.43	22	1.235	1.101	0.3	0.14	0.074552	0.392634
High	Master Protein	P65240	Ribose-phosphate pyrophosphokinase 1 OS=Streptococcus pneumoniae (strain ATCC BAA-255 / R6) OX=171101 GN=prs1 PE=3 SV=1	121.899	49	14	142	13	322	35.4	6.02	451.68	14	0.913	1.102	-0.13	0.14	0.789727	0.387995
High	Master Protein	Q04KU2	Bifunctional protein GlmU OS=Streptococcus pneumoniae serotype 2 (strain D39 / NCTC 7466) OX=373153 GN=glmU PE=3 SV=1	134.526	47	16	128	16	459	49.4	5.49	404.93	16	0.938	1.102	-0.09	0.14	0.933412	0.389055
High	Master Protein	Q8CWV1	50S ribosomal protein L30 OS=Streptococcus pneumoniae (strain ATCC BAA-255 / R6) OX=171101 GN=rpmD PE=3 SV=1	46.935	65	5	124	5	60	6.4	10.17	328.43	5	1.112	1.102	0.15	0.14	0.285598	0.385178
High	Master Protein	Q8DQC2	Uncharacterized protein OS=Streptococcus pneumoniae (strain ATCC BAA-255 / R6) OX=171101 GN=spr0747 PE=4 SV=1	383.097	65	23	642	23	374	39.5	5.66	2212.33	23	0.986	1.103	-0.02	0.14	0.79772	0.381053
High	Master Protein	P61361	50S ribosomal protein L33 type 3 OS=Streptococcus pneumoniae (strain ATCC BAA-255 / R6) OX=171101 GN=rpmG3 PE=3 SV=1	35.457	63	4	62	4	49	5.9	10.35	146.25	4	0.92	1.104	-0.12	0.14	0.830213	0.375328
High	Master Protein	Q8DNT4	Uncharacterized protein OS=Streptococcus pneumoniae (strain ATCC BAA-255 / R6) OX=171101 GN=spr1558 PE=4 SV=1	45.413	55	6	50	6	121	14	6.32	182.03	6	0.978	1.104	-0.03	0.14	0.835131	0.374915
High	Master Protein	Q8DQ62	Teichoic acid phosphorylcholine esterase/choline binding protein E (CbpE) OS=Streptococcus pneumoniae (strain ATCC BAA-255 / R6) OX=171101 GN=lytD PE=1 SV=1	58.142	28	16	51	16	627	72.1	5.5	150.93	16	1.318	1.104	0.4	0.14	0.0250993	0.3722
High	Master Protein	A0A0H2ZPG7	Mid-cell-anchored protein Z OS=Streptococcus pneumoniae serotype 2 (strain D39 / NCTC 7466) OX=373153 GN=mapZ PE=3 SV=1	118.032	32	16	107	16	464	51.5	4.81	333.9	16	0.922	1.105	-0.12	0.14	0.840359	0.370081
High	Master Protein	A0A0H2ZPT7	Oligoendopeptidase F, putative OS=Streptococcus pneumoniae serotype 2 (strain D39 / NCTC 7466) OX=373153 GN=SPD_1571 PE=3 SV=1	169.185	49	24	161	24	598	68.6	4.92	556.15	24	0.999	1.105	0	0.14	0.730237	0.36956
High	Master Protein	P0A2Z5	ATP synthase subunit delta OS=Streptococcus pneumoniae (strain ATCC BAA-255 / R6) OX=171101 GN=atpH PE=1 SV=1	62.958	58	9	68	9	178	20.5	8.06	222.67	9	0.947	1.106	-0.08	0.15	0.984829	0.360115
High	Master Protein	Q8DPI3	Ribulose-5-phosphate reductase OS=Streptococcus pneumoniae (strain ATCC BAA-255 / R6) OX=171101 GN=tarJ PE=1 SV=1	33.913	32	8	25	8	346	39.5	6.3	67.92	8	0.966	1.106	-0.05	0.14	0.928059	0.363457
High	Master Protein	Q8DQ10	Uncharacterized protein OS=Streptococcus pneumoniae (strain ATCC BAA-255 / R6) OX=171101 GN=spr0904 PE=4 SV=1	16.127	34	5	12	5	191	21.3	7.78	37.11	5	0.988	1.106	-0.02	0.14	0.949606	0.363199
High	Master Protein	Q04J43	Serine/threonine-protein kinase StkP OS=Streptococcus pneumoniae serotype 2 (strain D39 / NCTC 7466) OX=373153 GN=stkP PE=1 SV=1	154.865	53	27	114	27	659	72.2	8.5	377.86	27	0.812	1.107	-0.3	0.15	0.289629	0.352337
High	Master Protein	A0A0H2ZLY2	Glycerol uptake facilitator protein, putative OS=Streptococcus pneumoniae serotype 2 (strain D39 / NCTC 7466) OX=373153 GN=SPD_1320 PE=3 SV=1	70.373	22	5	85	5	289	30.7	9.04	326.26	5	0.965	1.107	-0.05	0.15	0.913922	0.352185
High	Master Protein	Q04LY1	Protein GrpE OS=Streptococcus pneumoniae serotype 2 (strain D39 / NCTC 7466) OX=373153 GN=grpE PE=3 SV=1	157.525	58	12	150	12	174	20	4.63	485.12	12	0.987	1.107	-0.02	0.15	0.791785	0.353731
High	Master Protein	A0A0H2ZN19	Uncharacterized protein OS=Streptococcus pneumoniae serotype 2 (strain D39 / NCTC 7466) OX=373153 GN=SPD_1435 PE=4 SV=1	42.78	44	10	32	10	225	25	5.38	91.09	10	1.179	1.107	0.24	0.15	0.142632	0.356928
High	Master Protein	A0A0H2ZPL5	Amino acid ABC transporter, ATP-binding protein OS=Streptococcus pneumoniae serotype 2 (strain D39 / NCTC 7466) OX=373153 GN=SPD_1099 PE=4 SV=1	74.211	57	10	88	10	246	27.3	5.26	307.03	10	0.996	1.108	-0.01	0.15	0.746293	0.349982
High	Master Protein	Q8DNX4	Uncharacterized protein OS=Streptococcus pneumoniae (strain ATCC BAA-255 / R6) OX=171101 GN=spr1479 PE=1 SV=1	31.034	28	7	28	7	282	32.6	5.41	84.43	7	1.112	1.108	0.15	0.15	0.303014	0.351695
High	Master Protein	Q8DP68	Uncharacterized protein OS=Streptococcus pneumoniae (strain ATCC BAA-255 / R6) OX=171101 GN=spr1325 PE=4 SV=1	22.799	40	6	22	6	201	22.6	5.3	59.92	6	0.876	1.109	-0.19	0.15	0.571128	0.340397
High	Master Protein	Q8DPC6	Uncharacterized protein OS=Streptococcus pneumoniae (strain ATCC BAA-255 / R6) OX=171101 GN=spr1241 PE=4 SV=1	12.876	25	4	15	4	165	19.3	5.29	45.53	4	1.003	1.109	0	0.15	0.755737	0.341625
High	Master Protein	A0A0H2ZNN4	Glyceraldehyde-3-phosphate dehydrogenase, NADP-dependent OS=Streptococcus pneumoniae serotype 2 (strain D39 / NCTC 7466) OX=373153 GN=gapN PE=3 SV=1	266.83	85	36	246	36	474	51	5.27	796.61	36	0.871	1.11	-0.2	0.15	0.558889	0.337258
High	Master Protein	Q04MA3	dTDP-glucose 4,6-dehydratase OS=Streptococcus pneumoniae serotype 2 (strain D39 / NCTC 7466) OX=373153 GN=cps2N PE=3 SV=1	39.118	32	10	30	10	349	39	5.47	99.93	10	0.901	1.11	-0.15	0.15	0.729756	0.338147
High	Master Protein	A0A0H2ZMK7	ABC transporter, ATP-binding protein OS=Streptococcus pneumoniae serotype 2 (strain D39 / NCTC 7466) OX=373153 GN=SPD_0464 PE=4 SV=1	73.344	69	12	57	12	243	27	5.14	213.41	12	0.971	1.11	-0.04	0.15	0.877	0.335393
High	Master Protein	Q04MM6	50S ribosomal protein L14 OS=Streptococcus pneumoniae serotype 2 (strain D39 / NCTC 7466) OX=373153 GN=rplN PE=3 SV=1	91.868	84	16	208	16	122	13	10.27	528.6	16	1.011	1.11	0.02	0.15	0.66953	0.337135
High	Master Protein	A0A0H2ZN21	Spermidine/putrescine ABC transporter, spermidine/putrescine-binding protein OS=Streptococcus pneumoniae serotype 2 (strain D39 / NCTC 7466) OX=373153 GN=potD PE=4 SV=1	17.191	16	4	8	4	356	41	4.78	25.05	4	1.312	1.11	0.39	0.15	0.0717814	0.336368
High	Master Protein	Q8DQ89	Type 1 restriction modification system endonuclease R OS=Streptococcus pneumoniae (strain ATCC BAA-255 / R6) OX=171101 GN=hsdR PE=4 SV=1	111.121	27	27	85	27	1116	129.2	5.62	258.37	27	0.948	1.111	-0.08	0.15	0.991358	0.328789
High	Master Protein	Q8CWU5	50S ribosomal protein L13 OS=Streptococcus pneumoniae (strain ATCC BAA-255 / R6) OX=171101 GN=rplM PE=3 SV=1	112.961	75	8	205	8	148	16.1	9.95	594.26	8	0.95	1.111	-0.07	0.15	0.995643	0.331534
High	Master Protein	Q8DMX4	Uncharacterized protein OS=Streptococcus pneumoniae (strain ATCC BAA-255 / R6) OX=171101 GN=spr2031 PE=4 SV=1	8.925	29	2	9	2	122	14	9.41	16.88	2	0.979	1.111	-0.03	0.15	0.965398	0.328942
High	Master Protein	Q8CWQ3	CCA-adding enzyme OS=Streptococcus pneumoniae (strain ATCC BAA-255 / R6) OX=171101 GN=cca PE=3 SV=1	71.243	46	16	51	16	399	45.8	4.87	173	16	1.011	1.111	0.02	0.15	0.666187	0.333133
High	Master Protein	Q8CZB4	Uncharacterized protein OS=Streptococcus pneumoniae (strain ATCC BAA-255 / R6) OX=171101 GN=spr0104 PE=4 SV=1	12.695	15	4	8	4	299	35.7	7.43	20.56	4	0.753	1.112	-0.41	0.15	0.0852286	0.327832
High	Master Protein	A0A0H2ZP91	Peptidase, M16 family protein OS=Streptococcus pneumoniae serotype 2 (strain D39 / NCTC 7466) OX=373153 GN=SPD_2051 PE=4 SV=1	11.041	10	4	6	4	427	49	4.78	15.19	4	0.943	1.112	-0.09	0.15	0.808581	0.325624
High	Master Protein	Q8DNA8	Permease IIC component OS=Streptococcus pneumoniae (strain ATCC BAA-255 / R6) OX=171101 GN=ptcC PE=4 SV=1	7.233	3	1	5	1	431	46.6	7.49	16.89	1	0.962	1.112	-0.06	0.15	0.881779	0.324701
High	Master Protein	Q8DNI8	Phosphoesterase OS=Streptococcus pneumoniae (strain ATCC BAA-255 / R6) OX=171101 GN=spr1694 PE=3 SV=1	78.512	72	10	75	10	173	19.9	5.39	239.98	10	1.117	1.112	0.16	0.15	0.270673	0.326945
High	Master Protein	Q8DQ17	Uncharacterized protein OS=Streptococcus pneumoniae (strain ATCC BAA-255 / R6) OX=171101 GN=spr0892 PE=4 SV=1	62.679	57	8	53	8	181	20.5	4.78	180.51	8	1.14	1.112	0.19	0.15	0.224032	0.323984
High	Master Protein	Q8DNT6	Uncharacterized protein OS=Streptococcus pneumoniae (strain ATCC BAA-255 / R6) OX=171101 GN=spr1550 PE=4 SV=1	41.496	27	9	37	9	283	33.6	7.05	117.83	9	0.845	1.113	-0.24	0.15	0.437577	0.32044
High	Master Protein	A0A0H2ZP53	Primosomal protein DnaI OS=Streptococcus pneumoniae serotype 2 (strain D39 / NCTC 7466) OX=373153 GN=dnaI PE=4 SV=1	31.516	37	9	23	9	298	34.6	5.77	74.45	9	0.902	1.113	-0.15	0.15	0.717622	0.318987
High	Master Protein	Q8DQI4	dCMP deaminase OS=Streptococcus pneumoniae (strain ATCC BAA-255 / R6) OX=171101 GN=comEB PE=4 SV=1	15.776	26	3	11	3	155	17.4	7.37	38.44	3	1.057	1.113	0.08	0.15	0.5567	0.321507
High	Master Protein	Q8DR03	Ketol-acid reductoisomerase (NADP(+)) OS=Streptococcus pneumoniae (strain ATCC BAA-255 / R6) OX=171101 GN=ilvC PE=3 SV=1	143.353	58	20	141	20	340	37.3	4.94	443.79	20	1.126	1.113	0.17	0.15	0.247823	0.319665
High	Master Protein	Q8DPU6	Uncharacterized protein OS=Streptococcus pneumoniae (strain ATCC BAA-255 / R6) OX=171101 GN=spr0997 PE=4 SV=1	28.55	19	5	28	5	229	25.8	5.08	78.67	5	1.09	1.114	0.12	0.16	0.35715	0.311351
High	Master Protein	Q8CYI5	Uncharacterized protein OS=Streptococcus pneumoniae (strain ATCC BAA-255 / R6) OX=171101 GN=spr1416 PE=4 SV=1	61.493	55	5	48	5	128	14.9	4.45	194.48	5	0.876	1.115	-0.19	0.16	0.593167	0.30796
High	Master Protein	Q8DPR8	Transposase OS=Streptococcus pneumoniae (strain ATCC BAA-255 / R6) OX=171101 GN=spr1038 PE=4 SV=1	19.477	26	3	18	3	122	14.2	9.73	49.66	3	1.027	1.115	0.04	0.16	0.665105	0.309547
High	Master Protein	Q7ZAK5	Pneumolysin OS=Streptococcus pneumoniae (strain ATCC BAA-255 / R6) OX=171101 GN=ply PE=3 SV=1	336.883	81	32	429	32	471	52.9	5.3	1452.66	32	1.11	1.115	0.15	0.16	0.288501	0.307587
High	Master Protein	Q04IY7	Indole-3-glycerol phosphate synthase OS=Streptococcus pneumoniae serotype 2 (strain D39 / NCTC 7466) OX=373153 GN=trpC PE=3 SV=1	12.653	19	4	12	3	255	28.9	4.7	39.84	4	1.268	1.115	0.34	0.16	0.0582864	0.307338
High	Master Protein	Q04LC6	Ribosome maturation factor RimM OS=Streptococcus pneumoniae serotype 2 (strain D39 / NCTC 7466) OX=373153 GN=rimM PE=3 SV=1	28.278	38	5	25	5	172	19.8	4.89	73.47	5	0.851	1.116	-0.23	0.16	0.406722	0.304244
High	Master Protein	A0A0H2ZMV4	UTP--glucose-1-phosphate uridylyltransferase OS=Streptococcus pneumoniae serotype 2 (strain D39 / NCTC 7466) OX=373153 GN=galU PE=3 SV=1	135.031	73	18	134	18	299	33.2	5.39	368.28	18	0.901	1.116	-0.15	0.16	0.722598	0.304023
High	Master Protein	A0A0H2ZLP2	Uncharacterized protein OS=Streptococcus pneumoniae serotype 2 (strain D39 / NCTC 7466) OX=373153 GN=SPD_1522 PE=4 SV=1	14.99	20	5	11	5	389	44.4	7.06	22.93	5	1.032	1.116	0.05	0.16	0.726475	0.304166
High	Master Protein	Q8DPG5	Strong similarity to chorismate mutase prephenate dehydratase OS=Streptococcus pneumoniae (strain ATCC BAA-255 / R6) OX=171101 GN=spr1174 PE=4 SV=1	67.261	88	10	78	10	88	10.5	5.6	207.22	10	1.227	1.116	0.29	0.16	0.0825762	0.300482
High	Master Protein	Q8DPH2	Uracil permease OS=Streptococcus pneumoniae (strain ATCC BAA-255 / R6) OX=171101 GN=pyrP PE=4 SV=1	27.085	17	3	13	3	439	46.2	8.95	50.99	3	1.316	1.116	0.4	0.16	0.0564509	0.303012
High	Master Protein	Q8DP97	Nicotinate phosphoribosyltransferase OS=Streptococcus pneumoniae (strain ATCC BAA-255 / R6) OX=171101 GN=spr1277 PE=3 SV=1	154.347	59	27	148	27	486	55.1	5.27	447.72	27	0.858	1.117	-0.22	0.16	0.492577	0.295859
High	Master Protein	Q04K99	L-lactate dehydrogenase OS=Streptococcus pneumoniae serotype 2 (strain D39 / NCTC 7466) OX=373153 GN=ldh PE=3 SV=1	339.581	70	24	649	24	328	35.3	5.22	2356.35	24	0.921	1.117	-0.12	0.16	0.834539	0.299324
High	Master Protein	Q8DPT1	Transcriptional regulator OS=Streptococcus pneumoniae (strain ATCC BAA-255 / R6) OX=171101 GN=rggD PE=4 SV=1	6.689	8	2	4	2	297	35.2	6.19	15.33	2	0.818	1.118	-0.29	0.16	0.265448	0.292262
High	Master Protein	Q8CZB9	Uncharacterized protein OS=Streptococcus pneumoniae (strain ATCC BAA-255 / R6) OX=171101 GN=spr0087 PE=4 SV=1	12.089	11	4	10	4	320	36.4	7.36	29.5	4	0.833	1.118	-0.26	0.16	0.325324	0.294574
High	Master Protein	Q8DPB3	Phosphate transport system permease protein PstA OS=Streptococcus pneumoniae (strain ATCC BAA-255 / R6) OX=171101 GN=pstA PE=3 SV=1	20.621	14	5	20	5	294	31.6	9.44	50.83	5	0.894	1.118	-0.16	0.16	0.677428	0.292827
High	Master Protein	P67187	Probable transcriptional regulatory protein spr1738 OS=Streptococcus pneumoniae (strain ATCC BAA-255 / R6) OX=171101 GN=spr1738 PE=3 SV=1	149.477	64	14	218	14	238	25.8	4.63	646.04	14	1.084	1.118	0.12	0.16	0.369045	0.293622
High	Master Protein	P66855	Single-stranded DNA-binding protein OS=Streptococcus pneumoniae (strain ATCC BAA-255 / R6) OX=171101 GN=ssb PE=3 SV=1	71.354	84	9	71	9	156	17.3	5.57	261.31	9	0.941	1.119	-0.09	0.16	0.968044	0.28932
High	Master Protein	A0A0H2ZQ17	Penicillin-binding protein 3/D-alanyl-D-alanine carboxypeptidase OS=Streptococcus pneumoniae serotype 2 (strain D39 / NCTC 7466) OX=373153 GN=dacC PE=3 SV=1	131.281	55	15	105	15	413	45.2	4.98	407.9	15	1.02	1.119	0.03	0.16	0.62651	0.287427
High	Master Protein	Q8DPG3	Uncharacterized protein OS=Streptococcus pneumoniae (strain ATCC BAA-255 / R6) OX=171101 GN=spr1176 PE=4 SV=1	75.305	58	14	54	14	315	35.5	5.66	194.44	14	0.841	1.12	-0.25	0.16	0.416049	0.280256
High	Master Protein	Q04M58	3-oxoacyl-[acyl-carrier-protein] synthase 3 OS=Streptococcus pneumoniae serotype 2 (strain D39 / NCTC 7466) OX=373153 GN=fabH PE=3 SV=1	78.534	50	10	71	10	324	34.9	5.02	290.83	10	0.919	1.12	-0.12	0.16	0.833027	0.28291
High	Master Protein	Q8DPL4	Similar to C-terminal region of the Dfp protein OS=Streptococcus pneumoniae (strain ATCC BAA-255 / R6) OX=171101 GN=dfp C-terminus PE=4 SV=1	79.267	65	13	78	13	234	26.3	6.52	224.17	13	0.948	1.12	-0.08	0.16	0.997042	0.281272
High	Master Protein	Q9F2F6	Response regulator OS=Streptococcus pneumoniae OX=1313 GN=iR2 PE=4 SV=1	38.586	40	10	29	10	245	28.8	6.13	87.86	10	0.816	1.121	-0.29	0.16	0.313908	0.276842
High	Master Protein	A0A0H2ZQG0	Amino acid ABC transporter, ATP-binding protein OS=Streptococcus pneumoniae serotype 2 (strain D39 / NCTC 7466) OX=373153 GN=SPD_0411 PE=4 SV=1	63.803	48	9	71	9	246	27.9	6.16	244.78	9	0.819	1.121	-0.29	0.16	0.316337	0.278005
High	Master Protein	A0A0H2ZMG8	Uncharacterized protein OS=Streptococcus pneumoniae serotype 2 (strain D39 / NCTC 7466) OX=373153 GN=SPD_1350 PE=4 SV=1	49.923	51	12	41	12	205	23.8	9.11	114.18	12	0.894	1.122	-0.16	0.17	0.694865	0.268829
High	Master Protein	A0A0H2ZNM2	DNA-binding response regulator OS=Streptococcus pneumoniae serotype 2 (strain D39 / NCTC 7466) OX=373153 GN=SPD_1798 PE=4 SV=1	11.899	27	4	7	4	199	22.3	5.01	18.48	4	1.055	1.123	0.08	0.17	0.584286	0.266054
High	Master Protein	Q8DPB7	ABC transporter substrate-binding protein-glutamine-binding protein OS=Streptococcus pneumoniae (strain ATCC BAA-255 / R6) OX=171101 GN=glnH PE=4 SV=1	176.13	76	18	148	18	271	29.2	5.05	558.81	18	1.059	1.123	0.08	0.17	0.4601	0.26843
High	Master Protein	A0A0H2ZQ64	Phosphotyrosine protein phosphatase OS=Streptococcus pneumoniae serotype 2 (strain D39 / NCTC 7466) OX=373153 GN=SPD_1837 PE=3 SV=1	59.365	79	9	51	9	142	16.5	4.86	158.7	9	0.948	1.124	-0.08	0.17	0.992567	0.258979
High	Master Protein	A0A0H2ZMP2	Riboflavin biosynthesis protein RibBA OS=Streptococcus pneumoniae serotype 2 (strain D39 / NCTC 7466) OX=373153 GN=ribB PE=3 SV=1	37.131	21	9	41	9	401	45.1	5.94	100.27	9	1.061	1.124	0.09	0.17	0.4492	0.263758
High	Master Protein	A0A0H2ZPI9	Acetoin utilization protein AcuB, putative OS=Streptococcus pneumoniae serotype 2 (strain D39 / NCTC 7466) OX=373153 GN=SPD_0657 PE=4 SV=1	61.356	59	8	50	8	218	24.2	5.12	209.4	8	0.804	1.125	-0.31	0.17	0.269081	0.256285
High	Master Protein	Q8DN51	P-type ATPase-metal/cation transport OS=Streptococcus pneumoniae (strain ATCC BAA-255 / R6) OX=171101 GN=ctpC PE=3 SV=1	19.662	10	7	14	7	690	77.9	5.81	35.03	7	1.005	1.125	0.01	0.17	0.699336	0.258878
High	Master Protein	Q8DP50	ABC transporter substrate-binding protein-glutamine transport OS=Streptococcus pneumoniae (strain ATCC BAA-255 / R6) OX=171101 GN=glnH PE=4 SV=1	160.86	70	19	153	19	278	31	4.94	460.83	19	0.93	1.126	-0.1	0.17	0.88764	0.252686
High	Master Protein	Q8DR92	Dihydrofolate synthetase OS=Streptococcus pneumoniae (strain ATCC BAA-255 / R6) OX=171101 GN=sulB PE=3 SV=1	27.951	18	8	20	8	440	49	5.02	51.55	8	1.017	1.126	0.02	0.17	0.676879	0.253633
High	Master Protein	Q8DPD5	Prephenate dehydratase OS=Streptococcus pneumoniae (strain ATCC BAA-255 / R6) OX=171101 GN=pheA PE=4 SV=1	25.64	24	6	21	6	282	31.6	5.45	65.19	6	1.046	1.126	0.07	0.17	0.578182	0.253315
High	Master Protein	Q04M45	Transcription antitermination protein NusB OS=Streptococcus pneumoniae serotype 2 (strain D39 / NCTC 7466) OX=373153 GN=nusB PE=3 SV=1	52.047	80	9	60	9	140	16	5.05	148.55	9	1.099	1.126	0.14	0.17	0.332405	0.253542
High	Master Protein	A0A0H2ZPJ5	Diaminopimelate decarboxylase OS=Streptococcus pneumoniae serotype 2 (strain D39 / NCTC 7466) OX=373153 GN=lysA PE=3 SV=1	98.941	55	17	87	17	416	46.6	5.25	301.94	17	1.216	1.126	0.28	0.17	0.0935929	0.253333
High	Master Protein	A0A0H2ZNT6	ABC transporter, substrate binding lipoprotein OS=Streptococcus pneumoniae serotype 2 (strain D39 / NCTC 7466) OX=373153 GN=SPD_1463 PE=3 SV=1	161.725	71	16	152	16	309	34.6	5.43	532.94	16	1.331	1.126	0.41	0.17	0.0220369	0.250007
High	Master Protein	Q8DN59	Glycerol-3-phosphate dehydrogenase [NAD(P)+] OS=Streptococcus pneumoniae (strain ATCC BAA-255 / R6) OX=171101 GN=gpsA PE=3 SV=1	233.186	86	20	224	20	338	36.8	5.38	834.13	20	0.894	1.127	-0.16	0.17	0.682553	0.247998
High	Master Protein	Q8DNR5	Guanylate kinase OS=Streptococcus pneumoniae (strain ATCC BAA-255 / R6) OX=171101 GN=gmk PE=3 SV=1	74.948	71	11	65	11	208	23.7	4.82	238.72	11	0.97	1.127	-0.04	0.17	0.858152	0.245246
High	Master Protein	Q9R930	Dihydrofolate reductase OS=Streptococcus pneumoniae OX=1313 GN=dfr PE=3 SV=1	35.205	51	6	33	6	168	19.7	5.62	100.85	6	0.996	1.127	-0.01	0.17	0.819144	0.245923
High	Master Protein	A0A0T8C4R6	Rhodanese family protein OS=Streptococcus pneumoniae OX=1313 GN=ERS020474_01482 PE=4 SV=1	24.909	38	5	18	5	126	14.6	9.99	58.43	5	1.007	1.127	0.01	0.17	0.735652	0.248644
High	Master Protein	Q04HX2	50S ribosomal protein L9 OS=Streptococcus pneumoniae serotype 2 (strain D39 / NCTC 7466) OX=373153 GN=rplI PE=3 SV=1	125.58	80	16	154	16	150	16.5	9.42	456.06	16	1.087	1.127	0.12	0.17	0.359691	0.24523
High	Master Protein	Q8DPD1	3-dehydroquinate synthase OS=Streptococcus pneumoniae (strain ATCC BAA-255 / R6) OX=171101 GN=aroB PE=3 SV=1	98.407	59	15	78	15	355	39	5.44	277.78	15	0.891	1.129	-0.17	0.18	0.66933	0.23716
High	Master Protein	P0A4G1	Oligopeptide-binding protein AliB OS=Streptococcus pneumoniae (strain ATCC BAA-255 / R6) OX=171101 GN=aliB PE=3 SV=1	214.59	64	34	211	31	652	72.5	5.39	629.23	34	0.905	1.129	-0.14	0.18	0.746309	0.237368
High	Master Protein	P06653	Autolysin OS=Streptococcus pneumoniae serotype 4 (strain ATCC BAA-334 / TIGR4) OX=170187 GN=lytA PE=1 SV=2	79.821	52	13	79	13	318	36.5	5.34	239.21	13	0.994	1.129	-0.01	0.18	0.757541	0.237564
High	Master Protein	Q8DQF3	Uncharacterized protein OS=Streptococcus pneumoniae (strain ATCC BAA-255 / R6) OX=171101 GN=spr0702 PE=4 SV=1	20.174	40	6	15	6	159	18.2	4.89	47.27	6	1.179	1.13	0.24	0.18	0.172871	0.233258
High	Master Protein	Q8DP26	Aminotransferase OS=Streptococcus pneumoniae (strain ATCC BAA-255 / R6) OX=171101 GN=aspB PE=3 SV=1	120.103	56	16	100	16	395	43	4.82	382.5	16	1.281	1.13	0.36	0.18	0.0422454	0.233441
High	Master Protein	Q8DNN6	Sucrose operon repressor (SCR operon regulatory protein) OS=Streptococcus pneumoniae (strain ATCC BAA-255 / R6) OX=171101 GN=scrR PE=4 SV=1	16.826	16	5	11	5	337	38.7	7.05	31.93	5	0.834	1.131	-0.26	0.18	0.296147	0.226436
High	Master Protein	Q8DND8	Cmp-binding-factor 1 OS=Streptococcus pneumoniae (strain ATCC BAA-255 / R6) OX=171101 GN=cbf1 PE=4 SV=1	100.627	49	14	79	14	334	38.3	7.17	264.94	14	0.846	1.131	-0.24	0.18	0.43237	0.227346
High	Master Protein	Q8CWV2	50S ribosomal protein L18 OS=Streptococcus pneumoniae (strain ATCC BAA-255 / R6) OX=171101 GN=rplR PE=3 SV=1	99.352	76	12	229	12	118	12.9	10.4	681.55	12	0.852	1.131	-0.23	0.18	0.464502	0.227871
High	Master Protein	Q04LE0	S-adenosylmethionine synthase OS=Streptococcus pneumoniae serotype 2 (strain D39 / NCTC 7466) OX=373153 GN=metK PE=3 SV=1	182.777	56	17	193	17	396	43.1	5.19	629.77	17	0.994	1.132	-0.01	0.18	0.756589	0.223503
High	Master Protein	Q8DQ39	Lactoylglutathione lyase OS=Streptococcus pneumoniae (strain ATCC BAA-255 / R6) OX=171101 GN=lguL PE=4 SV=1	64.897	40	6	93	6	143	16.5	5.11	266.01	6	1.216	1.133	0.28	0.18	0.0940534	0.218503
High	Master Protein	Q04KI4	50S ribosomal protein L21 OS=Streptococcus pneumoniae serotype 2 (strain D39 / NCTC 7466) OX=373153 GN=rplU PE=3 SV=1	47.238	73	5	135	5	104	11.2	9.86	465.92	5	0.98	1.134	-0.03	0.18	0.805322	0.216883
High	Master Protein	Q8DQY7	Uncharacterized protein OS=Streptococcus pneumoniae (strain ATCC BAA-255 / R6) OX=171101 GN=spr0428 PE=4 SV=1	15.532	19	4	15	4	291	32.4	5.95	43.84	4	1.013	1.134	0.02	0.18	0.785442	0.213874
High	Master Protein	Q8DN54	2,3,4,5-tetrahydropyridine-2,6-dicarboxylate N-acetyltransferase OS=Streptococcus pneumoniae (strain ATCC BAA-255 / R6) OX=171101 GN=dapH PE=3 SV=1	168.223	75	12	203	12	232	23.9	4.78	773.63	12	1.108	1.134	0.15	0.18	0.296032	0.214339
High	Master Protein	B5E3R6	D-alanyl carrier protein OS=Streptococcus pneumoniae serotype 19F (strain G54) OX=512566 GN=dltC PE=3 SV=1	17.082	34	4	22	4	79	9	3.93	57.19	4	1.164	1.136	0.22	0.18	0.175655	0.207419
High	Master Protein	A0A0H2ZL92	Uncharacterized protein OS=Streptococcus pneumoniae serotype 2 (strain D39 / NCTC 7466) OX=373153 GN=SPD_1333 PE=4 SV=1	91.041	61	16	90	16	337	37.7	5.31	308.27	16	1.233	1.14	0.3	0.19	0.0767913	0.191473
High	Master Protein	A0A0H2ZNK7	Uncharacterized protein OS=Streptococcus pneumoniae serotype 2 (strain D39 / NCTC 7466) OX=373153 GN=SPD_1144 PE=4 SV=1	10.302	47	3	3	3	125	15	5	11.45	3	1.03	1.141	0.04	0.19	0.787709	0.188134
High	Master Protein	Q04KW9	Translation initiation factor IF-3 OS=Streptococcus pneumoniae serotype 2 (strain D39 / NCTC 7466) OX=373153 GN=infC PE=3 SV=1	58.38	40	10	55	10	185	21.2	9.85	188.28	10	1.071	1.141	0.1	0.19	0.410209	0.187133
High	Master Protein	Q8CYJ7	Uncharacterized protein OS=Streptococcus pneumoniae (strain ATCC BAA-255 / R6) OX=171101 GN=spr1372 PE=4 SV=1	16.305	32	4	15	4	154	17.4	4.55	39.39	4	1.098	1.141	0.13	0.19	0.33913	0.18911
High	Master Protein	Q8DNJ0	Pseudouridine synthase OS=Streptococcus pneumoniae (strain ATCC BAA-255 / R6) OX=171101 GN=rluB PE=3 SV=1	101.28	61	18	93	18	240	27.1	9.77	263.59	18	0.915	1.143	-0.13	0.19	0.803813	0.178036
High	Master Protein	A0A0H2ZM00	Dihydroorotase OS=Streptococcus pneumoniae serotype 2 (strain D39 / NCTC 7466) OX=373153 GN=pyrC PE=3 SV=1	256.984	70	20	286	20	422	45.3	5.48	970.22	20	1.14	1.143	0.19	0.19	0.215935	0.180562
High	Master Protein	Q8DR24	Alkyl hydroperoxide reductase AhpD OS=Streptococcus pneumoniae (strain ATCC BAA-255 / R6) OX=171101 GN=mip PE=3 SV=1	18.595	21	4	16	4	182	19.8	4.88	37.79	4	1.205	1.143	0.27	0.19	0.130176	0.178528
High	Master Protein	Q8DRP1	Uncharacterized protein OS=Streptococcus pneumoniae (strain ATCC BAA-255 / R6) OX=171101 GN=spr0024 PE=4 SV=1	18.441	33	5	13	5	192	22.3	5.44	42.1	5	0.99	1.144	-0.02	0.19	0.913522	0.177141
High	Master Protein	Q04MC2	S-ribosylhomocysteine lyase OS=Streptococcus pneumoniae serotype 2 (strain D39 / NCTC 7466) OX=373153 GN=luxS PE=3 SV=1	101.572	68	8	88	8	160	17.9	5.54	325.96	8	1.077	1.144	0.11	0.19	0.392053	0.175274
High	Master Protein	Q8DR68	ATP-dependent protease ATP-binding subunit OS=Streptococcus pneumoniae (strain ATCC BAA-255 / R6) OX=171101 GN=clpL PE=4 SV=1	144.126	50	27	111	26	701	77.6	5.03	381.88	27	0.751	1.145	-0.41	0.2	0.112964	0.172917
High	Master Protein	Q8DPW5	Phosphoenolpyruvate carboxylase OS=Streptococcus pneumoniae (strain ATCC BAA-255 / R6) OX=171101 GN=ppc PE=3 SV=1	205.241	51	41	161	41	898	103.1	5.69	512.7	41	0.838	1.145	-0.26	0.2	0.395827	0.17227
High	Master Protein	Q04K71	GMP reductase OS=Streptococcus pneumoniae serotype 2 (strain D39 / NCTC 7466) OX=373153 GN=guaC PE=3 SV=1	99.757	53	16	79	16	328	35.9	6.61	271.28	16	0.879	1.145	-0.19	0.19	0.599018	0.174126
High	Master Protein	Q04KI2	50S ribosomal protein L27 OS=Streptococcus pneumoniae serotype 2 (strain D39 / NCTC 7466) OX=373153 GN=rpmA PE=3 SV=1	63.4	68	11	100	11	97	10.5	10.48	304.72	11	0.963	1.145	-0.05	0.2	0.920877	0.172764
High	Master Protein	Q04JX3	Chorismate synthase OS=Streptococcus pneumoniae serotype 2 (strain D39 / NCTC 7466) OX=373153 GN=aroC PE=3 SV=1	82.375	43	13	75	13	388	42.8	6.24	221.15	13	0.917	1.146	-0.12	0.2	0.831474	0.170197
High	Master Protein	P66473	30S ribosomal protein S18 OS=Streptococcus pneumoniae (strain ATCC BAA-255 / R6) OX=171101 GN=rpsR PE=3 SV=1	72.59	67	16	123	16	79	9.2	10.8	235.34	16	1.03	1.146	0.04	0.2	0.58227	0.169479
High	Master Protein	P66156	50S ribosomal protein L28 OS=Streptococcus pneumoniae (strain ATCC BAA-255 / R6) OX=171101 GN=rpmB PE=3 SV=1	74.478	77	9	157	9	62	6.9	11.19	326.54	9	1.032	1.146	0.05	0.2	0.570904	0.170411
High	Master Protein	P65947	Bifunctional protein PyrR OS=Streptococcus pneumoniae (strain ATCC BAA-255 / R6) OX=171101 GN=pyrR PE=3 SV=1	142.742	84	16	156	16	173	19.6	5.52	498.51	16	1.393	1.146	0.48	0.2	0.00938702	0.170692
High	Master Protein	Q8DNY1	1-acyl-sn-glycerol-3-phosphate acyltransferase OS=Streptococcus pneumoniae (strain ATCC BAA-255 / R6) OX=171101 GN=plsC PE=1 SV=1	32.179	24	8	29	8	264	30.7	9.66	71.12	8	0.859	1.147	-0.22	0.2	0.506352	0.164209
High	Master Protein	A0A0H2ZM90	Oligopeptide ABC transporter, pemease protein OS=Streptococcus pneumoniae serotype 2 (strain D39 / NCTC 7466) OX=373153 GN=SPD_1168 PE=3 SV=1	7.539	8	3	7	3	283	31.2	9.38	9.99	3	0.863	1.147	-0.21	0.2	0.455304	0.164713
High	Master Protein	Q8CYH0	Uncharacterized protein OS=Streptococcus pneumoniae (strain ATCC BAA-255 / R6) OX=171101 GN=spr1484 PE=4 SV=1	59.86	88	9	57	9	99	11	5.45	177.42	9	1.199	1.148	0.26	0.2	0.11431	0.161323
High	Master Protein	Q8DN20	Phosphotransferase system sugar-specific EII component OS=Streptococcus pneumoniae (strain ATCC BAA-255 / R6) OX=171101 GN=PTS-EII PE=4 SV=1	8.518	19	3	6	3	156	18	8.7	21.26	3	1.364	1.148	0.45	0.2	0.0191338	0.16088
High	Master Protein	Q04KW7	50S ribosomal protein L20 OS=Streptococcus pneumoniae serotype 2 (strain D39 / NCTC 7466) OX=373153 GN=rplT PE=3 SV=1	103.844	64	9	166	9	119	13.7	10.83	516.96	9	0.913	1.15	-0.13	0.2	0.788536	0.15637
High	Master Protein	A0A0H2ZQJ6	Glycosyl transferase, group 2 family protein OS=Streptococcus pneumoniae serotype 2 (strain D39 / NCTC 7466) OX=373153 GN=SPD_1199 PE=4 SV=1	28.03	21	8	26	8	328	38.1	6.3	67.45	8	0.913	1.151	-0.13	0.2	0.776722	0.15182
High	Master Protein	Q8DNZ7	Dipeptidase OS=Streptococcus pneumoniae (strain ATCC BAA-255 / R6) OX=171101 GN=pepQ PE=3 SV=1	251.138	68	20	319	20	360	40.2	4.87	1008.04	20	1.237	1.151	0.31	0.2	0.0732507	0.151978
High	Master Protein	Q8DR94	Uncharacterized protein OS=Streptococcus pneumoniae (strain ATCC BAA-255 / R6) OX=171101 GN=spr0264 PE=4 SV=1	13.71	11	2	9	2	490	51.4	6.23	36.84	2	1.144	1.152	0.19	0.2	0.334573	0.148443
High	Master Protein	Q8DNY6	UDP-glucose 4-epimerase OS=Streptococcus pneumoniae (strain ATCC BAA-255 / R6) OX=171101 GN=galE PE=4 SV=1	376.429	93	27	492	27	339	37.4	4.93	1589.18	27	1.238	1.153	0.31	0.21	0.0723956	0.146111
High	Master Protein	Q04JN6	Pyridoxal 5'-phosphate synthase subunit PdxT OS=Streptococcus pneumoniae serotype 2 (strain D39 / NCTC 7466) OX=373153 GN=pdxT PE=3 SV=1	37.001	60	6	28	6	193	21.1	5.21	111.89	6	1.115	1.155	0.16	0.21	0.292989	0.138517
High	Master Protein	A0A0H2ZQ24	Type II DNA modification methyltransferase, putative OS=Streptococcus pneumoniae serotype 2 (strain D39 / NCTC 7466) OX=373153 GN=SPD_1767 PE=4 SV=1	35.546	56	9	31	9	179	19.8	5.5	68.1	9	1.174	1.155	0.23	0.21	0.145653	0.13964
High	Master Protein	Q8DRA9	6-phospho-beta-glucosidase OS=Streptococcus pneumoniae (strain ATCC BAA-255 / R6) OX=171101 GN=bglA PE=3 SV=1	16.96	11	6	11	6	459	53.2	5.29	31.53	6	1.054	1.157	0.08	0.21	0.487365	0.133555
High	Master Protein	Q8DNR8	rRNA methylase OS=Streptococcus pneumoniae (strain ATCC BAA-255 / R6) OX=171101 GN=sunL PE=3 SV=1	28.127	26	7	19	7	438	49.1	5.78	57.32	7	0.939	1.158	-0.09	0.21	0.930869	0.129834
High	Master Protein	Q8DP11	Putative gluconeogenesis factor OS=Streptococcus pneumoniae (strain ATCC BAA-255 / R6) OX=171101 GN=spr1423 PE=3 SV=1	21.974	25	5	14	5	325	36	6.01	51.9	5	0.94	1.158	-0.09	0.21	0.943645	0.129554
High	Master Protein	Q8DQF0	Uncharacterized protein OS=Streptococcus pneumoniae (strain ATCC BAA-255 / R6) OX=171101 GN=spr0710 PE=4 SV=1	71.838	46	12	53	12	356	41.2	5.57	189.59	12	0.948	1.159	-0.08	0.21	0.995981	0.129084
High	Master Protein	Q04J98	D-alanine--D-alanine ligase OS=Streptococcus pneumoniae serotype 2 (strain D39 / NCTC 7466) OX=373153 GN=ddl PE=3 SV=1	132.115	65	22	134	22	347	38.7	4.84	438.86	22	1.203	1.159	0.27	0.21	0.109077	0.12696
High	Master Protein	A0A0H2ZQJ5	Ribosome hibernation promoting factor OS=Streptococcus pneumoniae serotype 2 (strain D39 / NCTC 7466) OX=373153 GN=yfiA PE=3 SV=1	157.782	52	10	197	10	182	21.1	5.17	741.59	10	0.687	1.16	-0.54	0.21	0.0286154	0.124467
High	Master Protein	Q8DPD6	Uncharacterized protein OS=Streptococcus pneumoniae (strain ATCC BAA-255 / R6) OX=171101 GN=spr1226 PE=4 SV=1	58.872	30	13	41	13	424	47.7	6.84	131.04	13	0.949	1.16	-0.08	0.21	0.986353	0.125335
High	Master Protein	Q8DPE4	N-ethylammeline chlorohydrolase OS=Streptococcus pneumoniae (strain ATCC BAA-255 / R6) OX=171101 GN=trzA PE=4 SV=1	148.674	47	17	117	17	488	54.4	5.34	419.92	17	1.019	1.162	0.03	0.22	0.6329	0.119764
High	Master Protein	Q8DP79	Peptide deformylase OS=Streptococcus pneumoniae (strain ATCC BAA-255 / R6) OX=171101 GN=def PE=1 SV=1	136.185	74	13	152	13	203	22.7	5.22	480.78	13	1.175	1.162	0.23	0.22	0.148016	0.120495
High	Master Protein	Q8DPJ1	Copper homeostasis protein CutC OS=Streptococcus pneumoniae (strain ATCC BAA-255 / R6) OX=171101 GN=cutC PE=3 SV=1	37.223	42	6	24	6	210	23	5.08	101.25	6	1.325	1.162	0.41	0.22	0.0232603	0.1211
High	Master Protein	Q8DPU5	Redox-sensing transcriptional repressor Rex OS=Streptococcus pneumoniae (strain ATCC BAA-255 / R6) OX=171101 GN=rex PE=3 SV=1	53.535	35	9	50	9	213	24.2	9.11	145.21	9	0.862	1.163	-0.21	0.22	0.52364	0.115912
High	Master Protein	A0A0H2ZQH1	LysM domain protein OS=Streptococcus pneumoniae serotype 2 (strain D39 / NCTC 7466) OX=373153 GN=SPD_0104 PE=4 SV=1	10.022	14	2	8	2	167	17.8	4.84	32.7	2	0.853	1.164	-0.23	0.22	0.360765	0.114842
High	Master Protein	Q8DNW6	Uncharacterized protein OS=Streptococcus pneumoniae (strain ATCC BAA-255 / R6) OX=171101 GN=ABC-NBD PE=4 SV=1	16.393	25	3	12	3	236	26	5.2	46.35	3	1.101	1.164	0.14	0.22	0.432196	0.114532
High	Master Protein	Q8DNE3	Possible rRNA/tRNA methylase OS=Streptococcus pneumoniae (strain ATCC BAA-255 / R6) OX=171101 GN=yjfA PE=3 SV=1	10.889	5	1	6	1	252	27.6	5.6	19.99	1	0.843	1.17	-0.25	0.23	0.346419	0.0997804
High	Master Protein	Q8DQ05	Peptidase T OS=Streptococcus pneumoniae (strain ATCC BAA-255 / R6) OX=171101 GN=pepT PE=3 SV=1	207.583	69	20	228	20	406	44.7	4.7	689.43	20	1.147	1.172	0.2	0.23	0.199298	0.0947037
High	Master Protein	Q8DPN3	DNA repair protein RecN OS=Streptococcus pneumoniae (strain ATCC BAA-255 / R6) OX=171101 GN=recN PE=3 SV=1	74.067	38	18	52	18	555	62.8	5.01	157.4	18	0.858	1.173	-0.22	0.23	0.512068	0.0931824
High	Master Protein	Q8CWQ0	30S ribosomal protein S15 OS=Streptococcus pneumoniae (strain ATCC BAA-255 / R6) OX=171101 GN=rpsO PE=3 SV=1	49.89	70	8	75	8	89	10.5	10.18	159.09	8	0.963	1.175	-0.05	0.23	0.918813	0.0898998
High	Master Protein	Q8DMX2	Inosine-5'-monophosphate dehydrogenase OS=Streptococcus pneumoniae (strain ATCC BAA-255 / R6) OX=171101 GN=imdH PE=3 SV=1	358.664	88	30	345	30	492	52.4	5.34	1290.09	30	0.936	1.176	-0.1	0.23	0.921994	0.0859952
High	Master Protein	Q8CZ87	Uncharacterized protein OS=Streptococcus pneumoniae (strain ATCC BAA-255 / R6) OX=171101 GN=spr0182 PE=4 SV=1	43.429	19	11	42	11	518	58.8	8.54	127.09	11	0.862	1.177	-0.21	0.24	0.531576	0.0839714
High	Master Protein	A0A0H2ZMM7	Uncharacterized protein OS=Streptococcus pneumoniae serotype 2 (strain D39 / NCTC 7466) OX=373153 GN=SPD_1610 PE=4 SV=1	40.12	44	8	40	8	219	26	5.2	107.02	8	0.907	1.178	-0.14	0.24	0.764196	0.0823874
High	Master Protein	Q8DRM1	Bifunctional purine biosynthesis protein PurH OS=Streptococcus pneumoniae (strain ATCC BAA-255 / R6) OX=171101 GN=purH PE=3 SV=2	18.112	9	5	11	5	515	56.3	5.11	30.7	5	0.783	1.18	-0.35	0.24	0.151327	0.0796216
High	Master Protein	P66041	6,7-dimethyl-8-ribityllumazine synthase OS=Streptococcus pneumoniae (strain ATCC BAA-255 / R6) OX=171101 GN=ribH PE=3 SV=1	24.712	32	5	21	5	155	16.7	5.58	63.04	5	1.183	1.181	0.24	0.24	0.142996	0.0778554
High	Master Protein	Q8CWN7	50S ribosomal protein L33 2 OS=Streptococcus pneumoniae (strain ATCC BAA-255 / R6) OX=171101 GN=rpmG2 PE=3 SV=1	7.584	40	2	8	2	50	5.6	9.92	13.18	2	0.858	1.183	-0.22	0.24	0.387341	0.0742133
High	Master Protein	Q04MM5	50S ribosomal protein L24 OS=Streptococcus pneumoniae serotype 2 (strain D39 / NCTC 7466) OX=373153 GN=rplX PE=3 SV=1	106.654	67	8	178	8	101	11	9.91	570.19	8	0.954	1.183	-0.07	0.24	0.975289	0.0744091
High	Master Protein	A0A0H2ZNI4	Glutamine synthetase, type I OS=Streptococcus pneumoniae serotype 2 (strain D39 / NCTC 7466) OX=373153 GN=glnA PE=3 SV=1	236.65	63	21	261	21	448	50.3	5.05	894.32	21	1.178	1.183	0.24	0.24	0.143482	0.0740827
High	Master Protein	A0A0H2ZP44	Multifunctional fusion protein OS=Streptococcus pneumoniae serotype 2 (strain D39 / NCTC 7466) OX=373153 GN=msrAB1 PE=3 SV=1	110.019	54	13	94	13	312	35.7	5.03	307.59	13	1.071	1.184	0.1	0.24	0.41417	0.0721183
High	Master Protein	Q8CY87	Uncharacterized protein OS=Streptococcus pneumoniae (strain ATCC BAA-255 / R6) OX=171101 GN=spr1851 PE=4 SV=1	121.306	54	16	116	16	328	37.1	4.93	345.46	16	0.751	1.185	-0.41	0.25	0.112658	0.0693785
High	Master Protein	A0A0H2ZR20	Anaerobic ribonucleoside-triphosphate reductase OS=Streptococcus pneumoniae serotype 2 (strain D39 / NCTC 7466) OX=373153 GN=nrdD PE=4 SV=1	263.312	58	43	254	43	735	83.8	5.87	762.57	43	0.784	1.185	-0.35	0.25	0.193943	0.0697703
High	Master Protein	Q8CZ40	Uncharacterized protein OS=Streptococcus pneumoniae (strain ATCC BAA-255 / R6) OX=171101 GN=spr0488 PE=4 SV=1	56.334	65	11	53	11	131	14.3	9.99	148.92	11	0.889	1.188	-0.17	0.25	0.6825	0.0658636
High	Master Protein	Q04JL5	Probable manganese-dependent inorganic pyrophosphatase OS=Streptococcus pneumoniae serotype 2 (strain D39 / NCTC 7466) OX=373153 GN=ppaC PE=3 SV=1	209.15	84	17	308	17	311	33.5	4.64	1041.02	17	1.223	1.189	0.29	0.25	0.086382	0.0632487
High	Master Protein	Q8DPJ8	Ribonuclease 3 OS=Streptococcus pneumoniae (strain ATCC BAA-255 / R6) OX=171101 GN=rnc PE=3 SV=1	12.121	15	3	7	3	232	26.2	5.9	31.54	3	0.861	1.191	-0.22	0.25	0.42303	0.0610287
High	Master Protein	Q8DN92	Ribonuclease P protein component OS=Streptococcus pneumoniae (strain ATCC BAA-255 / R6) OX=171101 GN=rnpA PE=3 SV=1	11.971	24	3	6	3	123	14.3	10.2	12.88	3	0.951	1.193	-0.07	0.26	0.860438	0.0569785
High	Master Protein	A0A0H2ZPM4	ABC transporter, ATP-binding protein OS=Streptococcus pneumoniae serotype 2 (strain D39 / NCTC 7466) OX=373153 GN=SPD_0614 PE=4 SV=1	25.133	28	5	17	5	215	23.8	7.66	58.74	5	0.953	1.193	-0.07	0.25	0.991008	0.0574647
High	Master Protein	Q8CWT2	Chaperone protein DnaJ OS=Streptococcus pneumoniae (strain ATCC BAA-255 / R6) OX=171101 GN=dnaJ PE=3 SV=1	109.499	55	19	98	19	372	40	7.24	302.53	19	0.655	1.194	-0.61	0.26	0.0118895	0.0562583
High	Master Protein	Q8DRJ3	Uncharacterized protein OS=Streptococcus pneumoniae (strain ATCC BAA-255 / R6) OX=171101 GN=spr0091 PE=4 SV=1	20.773	14	6	16	6	385	44.2	9.31	45.37	6	0.965	1.196	-0.05	0.26	0.926374	0.0528274
High	Master Protein	A0A0H2ZMN4	Dipeptidase PepV OS=Streptococcus pneumoniae serotype 2 (strain D39 / NCTC 7466) OX=373153 GN=pepV PE=4 SV=1	305.892	64	28	394	28	466	50.7	4.91	1238.1	28	1.255	1.196	0.33	0.26	0.0586477	0.0534079
High	Master Protein	A0A0H2ZM98	CTP synthase OS=Streptococcus pneumoniae serotype 2 (strain D39 / NCTC 7466) OX=373153 GN=pyrG PE=3 SV=1	184.599	53	25	183	25	535	59.2	5.67	576.18	25	1.048	1.204	0.07	0.27	0.502573	0.0440155
High	Master Protein	P0A4S4	Ribosomal RNA large subunit methyltransferase H OS=Streptococcus pneumoniae (strain ATCC BAA-255 / R6) OX=171101 GN=rlmH PE=3 SV=1	23.907	26	5	20	5	159	18.1	9.38	58.33	5	1.329	1.204	0.41	0.27	0.0231066	0.0435866
High	Master Protein	A0A0H2ZQM6	Phosphate ABC transporter, phosphate-binding protein OS=Streptococcus pneumoniae serotype 2 (strain D39 / NCTC 7466) OX=373153 GN=pstS PE=4 SV=1	20.508	19	6	8	6	291	30.7	6.81	17.12	6	0.774	1.205	-0.37	0.27	0.142716	0.0428718
High	Master Protein	Q8DQB1	Uncharacterized protein OS=Streptococcus pneumoniae (strain ATCC BAA-255 / R6) OX=171101 GN=spr0760 PE=4 SV=1	30.655	27	6	29	6	236	25.8	8.81	74.21	6	0.914	1.21	-0.13	0.28	0.796866	0.0371567
High	Master Protein	P59206	Putative endo-beta-N-acetylglucosaminidase OS=Streptococcus pneumoniae (strain ATCC BAA-255 / R6) OX=171101 GN=lytB PE=1 SV=1	67.431	26	15	45	15	702	81.8	5.45	133.66	15	1.316	1.221	0.4	0.29	0.0269801	0.0275331
High	Master Protein	Q8DRD5	Protein translocase subunit SecY OS=Streptococcus pneumoniae (strain ATCC BAA-255 / R6) OX=171101 GN=secY PE=3 SV=1	40.352	20	9	44	9	436	47.3	9.69	115.94	9	0.897	1.224	-0.16	0.29	0.729522	0.0254067
High	Master Protein	A0A0H2ZLS3	Uncharacterized protein OS=Streptococcus pneumoniae serotype 2 (strain D39 / NCTC 7466) OX=373153 GN=SPD_1566 PE=4 SV=1	38.049	36	3	44	3	100	11.8	7.33	163.52	3	0.982	1.224	-0.03	0.29	0.812602	0.0256122
High	Master Protein	A0A0H2ZNZ7	PTS system, IIC component, putative OS=Streptococcus pneumoniae serotype 2 (strain D39 / NCTC 7466) OX=373153 GN=SPD_1959 PE=4 SV=1	8.662	7	4	7	4	448	46.8	9.03	13.26	4	1.047	1.224	0.07	0.29	0.638867	0.0256832
High	Master Protein	A0A0H2ZQ81	Fucose operon repressor, putative OS=Streptococcus pneumoniae serotype 2 (strain D39 / NCTC 7466) OX=373153 GN=SPD_1996 PE=4 SV=1	35.417	39	9	24	9	257	29.3	6.32	71.21	9	0.93	1.225	-0.1	0.29	0.887176	0.0252158
High	Master Protein	Q04I37	50S ribosomal protein L32 OS=Streptococcus pneumoniae serotype 2 (strain D39 / NCTC 7466) OX=373153 GN=rpmF PE=3 SV=1	17.911	35	2	23	2	60	6.8	10.67	103.05	2	0.986	1.227	-0.02	0.29	0.888749	0.0238984
High	Master Protein	Q8CWW1	Aldose 1-epimerase OS=Streptococcus pneumoniae (strain ATCC BAA-255 / R6) OX=171101 GN=galM PE=3 SV=1	12.672	17	4	8	4	345	37.7	4.81	20.09	4	1.487	1.229	0.57	0.3	0.00370616	0.0222949
High	Master Protein	Q04L74	30S ribosomal protein S20 OS=Streptococcus pneumoniae serotype 2 (strain D39 / NCTC 7466) OX=373153 GN=rpsT PE=3 SV=1	47.946	60	8	87	8	78	8.5	10.33	240.66	8	0.991	1.232	-0.01	0.3	0.772183	0.0206355
High	Master Protein	Q04MN2	30S ribosomal protein S19 OS=Streptococcus pneumoniae serotype 2 (strain D39 / NCTC 7466) OX=373153 GN=rpsS PE=3 SV=1	125.623	75	11	205	11	93	10.7	9.99	445.34	11	0.876	1.233	-0.19	0.3	0.586323	0.0200184
High	Master Protein	A0A0H2ZRM9	Uncharacterized protein OS=Streptococcus pneumoniae serotype 2 (strain D39 / NCTC 7466) OX=373153 GN=SPD_1408 PE=4 SV=1	14.362	15	4	7	4	252	27.9	9.38	17.69	4	1	1.233	0	0.3	0.821689	0.0200644
High	Master Protein	Q8DPW6	Cell division protein FtsW OS=Streptococcus pneumoniae (strain ATCC BAA-255 / R6) OX=171101 GN=ftsW PE=3 SV=1	7.169	7	2	5	2	409	45.4	9.26	14.12	2	1.035	1.236	0.05	0.31	0.695403	0.0182326
High	Master Protein	Q8CYY8	Uncharacterized protein OS=Streptococcus pneumoniae (strain ATCC BAA-255 / R6) OX=171101 GN=spr0703 PE=4 SV=1	20.624	32	6	14	6	242	28.1	5.01	43.79	6	1.052	1.237	0.07	0.31	0.517367	0.0180209
High	Master Protein	Q7ZAK3	Putative competence-damage inducible protein OS=Streptococcus pneumoniae (strain ATCC BAA-255 / R6) OX=171101 GN=cinA PE=3 SV=1	46.521	42	9	38	9	418	45	4.88	141.92	9	0.961	1.239	-0.06	0.31	0.996898	0.0168984
High	Master Protein	Q8DN93	Membrane protein insertase YidC 2 OS=Streptococcus pneumoniae (strain ATCC BAA-255 / R6) OX=171101 GN=yidC2 PE=3 SV=1	6.822	3	1	6	1	276	31.2	9.94	17.54	1	0.728	1.243	-0.46	0.31	0.0565087	0.0150165
High	Master Protein	A0A0H2ZQR9	Uncharacterized protein OS=Streptococcus pneumoniae serotype 2 (strain D39 / NCTC 7466) OX=373153 GN=SPD_0350 PE=4 SV=1	7.055	10	2	3	2	232	27.1	8.76	10.8	2	0.467	1.248	-1.1	0.32	5.69994e-06	0.012816
High	Master Protein	Q8DRL5	Uncharacterized protein OS=Streptococcus pneumoniae (strain ATCC BAA-255 / R6) OX=171101 GN=spr0058 PE=4 SV=1	88.921	48	14	103	14	252	29.6	6.89	278.57	14	0.728	1.249	-0.46	0.32	0.0721417	0.0127083
High	Master Protein	Q04MN1	50S ribosomal protein L22 OS=Streptococcus pneumoniae serotype 2 (strain D39 / NCTC 7466) OX=373153 GN=rplV PE=3 SV=1	164.074	84	13	286	13	114	12.2	10.76	880.88	13	1.019	1.251	0.03	0.32	0.632443	0.0119668
High	Master Protein	Q8DPH9	Aspartate carbamoyltransferase OS=Streptococcus pneumoniae (strain ATCC BAA-255 / R6) OX=171101 GN=pyrB PE=3 SV=1	172.203	70	19	251	19	307	34.7	5.27	703.57	19	1.576	1.253	0.66	0.33	0.000595098	0.0110879
High	Master Protein	A0A0H2ZRM7	Maltodextrin ABC transporter, permease protein OS=Streptococcus pneumoniae serotype 2 (strain D39 / NCTC 7466) OX=373153 GN=malD PE=3 SV=1	34.604	29	7	34	7	280	31.5	9.57	103.43	7	0.807	1.255	-0.31	0.33	0.27424	0.010695
High	Master Protein	A0A0H2ZQH7	5'-methylthioadenosine/S-adenosylhomocysteine nucleosidase OS=Streptococcus pneumoniae serotype 2 (strain D39 / NCTC 7466) OX=373153 GN=mtnN PE=3 SV=1	20.429	19	2	14	2	230	24.7	4.68	28.69	2	1.481	1.257	0.57	0.33	0.00409619	0.00980701
High	Master Protein	A0A0H2ZNG1	Uncharacterized protein OS=Streptococcus pneumoniae serotype 2 (strain D39 / NCTC 7466) OX=373153 GN=SPD_0480 PE=4 SV=1	19.136	32	3	16	3	97	11.2	9.61	53.75	3	1.019	1.26	0.03	0.33	0.643594	0.00898714
High	Master Protein	A0A0H2ZND3	Choline binding protein F OS=Streptococcus pneumoniae serotype 2 (strain D39 / NCTC 7466) OX=373153 GN=cbpF PE=4 SV=1	8.42	8	3	6	2	294	34.3	6.25	19.64	3	0.727	1.263	-0.46	0.34	0.0490782	0.00816558
High	Master Protein	Q8DQL5	Orotate phosphoribosyltransferase OS=Streptococcus pneumoniae (strain ATCC BAA-255 / R6) OX=171101 GN=pyrE PE=3 SV=1	143.089	89	14	167	14	210	22.9	5.17	550.5	14	1.23	1.265	0.3	0.34	0.0793607	0.00789282
High	Master Protein	Q8DN56	5-formyltetrahydrofolate cyclo-ligase OS=Streptococcus pneumoniae (strain ATCC BAA-255 / R6) OX=171101 GN=spr1905 PE=3 SV=1	17.285	48	5	17	5	181	20.8	5.99	36.03	5	1.269	1.266	0.34	0.34	0.0627019	0.00752475
High	Master Protein	Q8CWR0	Carbamoyl-phosphate synthase large chain OS=Streptococcus pneumoniae (strain ATCC BAA-255 / R6) OX=171101 GN=carB PE=3 SV=1	619.502	73	59	584	59	1058	116	4.89	2024.74	59	1.213	1.269	0.28	0.34	0.0972803	0.0069178
High	Master Protein	A0A0H2ZQB4	Alpha-acetolactate decarboxylase OS=Streptococcus pneumoniae serotype 2 (strain D39 / NCTC 7466) OX=373153 GN=budA PE=3 SV=1	33.633	35	6	27	6	243	27.3	4.98	90.43	6	0.859	1.272	-0.22	0.35	0.485754	0.00633904
High	Master Protein	Q8DQ37	Dihydroorotate dehydrogenase B (NAD(+)), catalytic subunit OS=Streptococcus pneumoniae (strain ATCC BAA-255 / R6) OX=171101 GN=pyrDB PE=3 SV=2	158.823	63	14	166	14	312	33.1	5.22	649.33	14	1.561	1.276	0.64	0.35	0.000757185	0.00555246
High	Master Protein	Q8CYS0	Uncharacterized protein OS=Streptococcus pneumoniae (strain ATCC BAA-255 / R6) OX=171101 GN=spr1000 PE=4 SV=1	38.89	50	7	63	7	115	13.5	8.92	166.14	7	1.303	1.278	0.38	0.35	0.0321179	0.00515155
High	Master Protein	Q04LJ3	Orotidine 5'-phosphate decarboxylase OS=Streptococcus pneumoniae serotype 2 (strain D39 / NCTC 7466) OX=373153 GN=pyrF PE=3 SV=1	141.982	92	12	121	12	233	25.4	5.27	477	12	1.745	1.281	0.8	0.36	3.73022e-05	0.0047263
High	Master Protein	P66279	50S ribosomal protein L35 OS=Streptococcus pneumoniae (strain ATCC BAA-255 / R6) OX=171101 GN=rpmI PE=3 SV=1	46.491	38	5	88	5	66	7.8	12.25	152.37	5	0.789	1.282	-0.34	0.36	0.208726	0.00452354
High	Master Protein	Q04LD0	30S ribosomal protein S16 OS=Streptococcus pneumoniae serotype 2 (strain D39 / NCTC 7466) OX=373153 GN=rpsP PE=3 SV=1	48.856	60	5	78	5	90	10.2	10.27	283.24	5	0.999	1.282	0	0.36	0.722179	0.00463814
High	Master Protein	Q8DR21	Uncharacterized protein OS=Streptococcus pneumoniae (strain ATCC BAA-255 / R6) OX=171101 GN=spr0373 PE=4 SV=1	20.348	40	5	15	5	123	13.7	9.95	43.54	5	1.418	1.285	0.5	0.36	0.00759399	0.00413634
High	Master Protein	Q8DNK9	Uncharacterized protein OS=Streptococcus pneumoniae (strain ATCC BAA-255 / R6) OX=171101 GN=spr1666 PE=4 SV=1	40.564	50	7	30	7	141	15.8	5.81	90.27	7	1.304	1.286	0.38	0.36	0.0359179	0.00400391
High	Master Protein	A0A0H2ZLH6	Carbamoyl-phosphate synthase small chain OS=Streptococcus pneumoniae serotype 2 (strain D39 / NCTC 7466) OX=373153 GN=carA PE=3 SV=1	145.356	44	13	123	13	359	39.8	6.42	459.3	13	1.365	1.293	0.45	0.37	0.0139192	0.00322581
High	Master Protein	A0A0H2ZMC4	Dihydroorotate dehydrogenase B (NAD(+)), electron transfer subunit OS=Streptococcus pneumoniae serotype 2 (strain D39 / NCTC 7466) OX=373153 GN=pyrK PE=3 SV=1	99.359	53	13	96	13	266	28.9	5.15	287.61	13	1.722	1.295	0.78	0.37	5.4342e-05	0.0030239
High	Master Protein	Q8CZ86	Uncharacterized protein OS=Streptococcus pneumoniae (strain ATCC BAA-255 / R6) OX=171101 GN=spr0184 PE=4 SV=1	12.606	16	2	12	2	168	19	5.43	38.47	2	0.889	1.302	-0.17	0.38	0.547211	0.00236363
High	Master Protein	P60935	Undecaprenyl-diphosphatase OS=Streptococcus pneumoniae (strain ATCC BAA-255 / R6) OX=171101 GN=uppP PE=3 SV=1	23.186	17	5	21	5	281	31.8	9.52	60.84	5	1.04	1.303	0.06	0.38	0.562783	0.0022902
High	Master Protein	Q8DQ20	Cys-tRNA(Pro)/Cys-tRNA(Cys) deacylase OS=Streptococcus pneumoniae (strain ATCC BAA-255 / R6) OX=171101 GN=ebsC PE=3 SV=1	45.384	59	7	34	7	160	17.6	9.2	112.99	7	1.046	1.307	0.06	0.39	0.511335	0.00200438
High	Master Protein	A0A0H2ZP82	Pneumococcal histidine triad protein D OS=Streptococcus pneumoniae serotype 2 (strain D39 / NCTC 7466) OX=373153 GN=phtD PE=1 SV=1	247.028	51	36	228	36	853	95.2	5.4	724.74	36	1.126	1.308	0.17	0.39	0.248595	0.00196127
High	Master Protein	Q8DQM8	Uncharacterized protein OS=Streptococcus pneumoniae (strain ATCC BAA-255 / R6) OX=171101 GN=spr0594 PE=4 SV=1	13.987	33	3	16	3	89	10.7	8.88	48.84	3	1.396	1.329	0.48	0.41	0.0138721	0.00096767
High	Master Protein	A0A0H2ZLU2	S4 domain protein OS=Streptococcus pneumoniae serotype 2 (strain D39 / NCTC 7466) OX=373153 GN=SPD_0007 PE=4 SV=1	21.449	45	5	16	5	88	10.1	9.7	46.16	5	1.202	1.341	0.27	0.42	0.123098	0.000627449
High	Master Protein	Q8DRJ5	Uncharacterized protein OS=Streptococcus pneumoniae (strain ATCC BAA-255 / R6) OX=171101 GN=spr0089 PE=4 SV=1	9.67	26	2	5	2	108	12.4	5.45	16.72	2	1.171	1.349	0.23	0.43	0.197193	0.000466276
High	Master Protein	Q8CZC0	Uncharacterized protein OS=Streptococcus pneumoniae (strain ATCC BAA-255 / R6) OX=171101 GN=spr0086 PE=4 SV=1	113.337	35	10	106	10	354	40.3	4.79	369.12	10	0.901	1.359	-0.15	0.44	0.72217	0.000329058
High	Master Protein	A0A0H2ZNG4	Ser/Thr protein phosphatase family protein OS=Streptococcus pneumoniae serotype 2 (strain D39 / NCTC 7466) OX=373153 GN=SPD_0539 PE=4 SV=1	51.74	50	10	45	10	277	31.5	4.77	153.01	10	1.284	1.368	0.36	0.45	0.0420926	0.000232719
High	Master Protein	Q8DP17	DegV domain-containing protein spr1415 OS=Streptococcus pneumoniae (strain ATCC BAA-255 / R6) OX=171101 GN=spr1415 PE=3 SV=1	62.92	34	10	60	10	282	30.9	4.79	182.39	10	0.937	1.401	-0.09	0.49	0.928201	6.70351e-05
High	Master Protein	Q8DPM4	Formate-nitrate transporter OS=Streptococcus pneumoniae (strain ATCC BAA-255 / R6) OX=171101 GN=nirC PE=4 SV=1	7.122	12	2	3	2	265	28.9	8.68	9.06	2	1.142	1.411	0.19	0.5	0.245925	4.41429e-05
High	Master Protein	Q8DQQ1	Uncharacterized protein OS=Streptococcus pneumoniae (strain ATCC BAA-255 / R6) OX=171101 GN=spr0554 PE=1 SV=1	82.546	67	15	103	15	238	26.5	5.22	263.44	15	1.246	1.417	0.32	0.5	0.0657183	3.49218e-05
High	Master Protein	Q8DQP5	Phosphotransferase system sugar-specific EII component OS=Streptococcus pneumoniae (strain ATCC BAA-255 / R6) OX=171101 GN=PTS-EII PE=4 SV=1	51.011	17	8	34	8	491	52.9	9	118.9	8	1.051	1.433	0.07	0.52	0.499513	1.88287e-05
High	Master Protein	Q04JC5	D-aminoacyl-tRNA deacylase OS=Streptococcus pneumoniae serotype 2 (strain D39 / NCTC 7466) OX=373153 GN=dtd PE=3 SV=1	9.904	31	3	8	3	147	16.2	5.36	27.54	3	1.025	1.457	0.04	0.54	0.762892	6.74001e-06
High	Master Protein	Q8DP46	Uncharacterized protein OS=Streptococcus pneumoniae (strain ATCC BAA-255 / R6) OX=171101 GN=spr1357 PE=4 SV=1	17.996	21	5	13	5	388	43.3	9.11	36.16	5	0.93	1.528	-0.1	0.61	0.814765	3.11634e-07
High	Master Protein	Q04ML0	50S ribosomal protein L17 OS=Streptococcus pneumoniae serotype 2 (strain D39 / NCTC 7466) OX=373153 GN=rplQ PE=3 SV=1	136.148	78	15	262	15	128	14.5	9.86	854.08	15	1.089	1.56	0.12	0.64	0.352481	7.14786e-08
High	Master Protein	Q8DQW6	Uncharacterized protein OS=Streptococcus pneumoniae (strain ATCC BAA-255 / R6) OX=171101 GN=ABC-MSP PE=4 SV=1	6.612	7	3	3	3	349	40.5	9.58	4.05	3	1.055	1.591	0.08	0.67	0.544894	1.65961e-08
High	Master Protein	A0A0H2ZR51	Uncharacterized protein OS=Streptococcus pneumoniae serotype 2 (strain D39 / NCTC 7466) OX=373153 GN=SPD_0369 PE=4 SV=1	41.208	57	5	46	5	103	12	4.88	154.29	5	1.01	1.593	0.01	0.67	0.681727	1.53668e-08
High	Master Protein	Q8DQY4	Uncharacterized protein OS=Streptococcus pneumoniae (strain ATCC BAA-255 / R6) OX=171101 GN=ABC-MSD PE=4 SV=1	6.61	13	3	5	3	276	31.5	9.54	8.85	3	0.574	1.776	-0.8	0.83	0.000485275	1.52367e-12
High	Master Protein	Q8DQQ3	Branched-chain amino acid transport system carrier protein OS=Streptococcus pneumoniae (strain ATCC BAA-255 / R6) OX=171101 GN=brnQ PE=3 SV=1	27.303	13	5	22	5	446	47.3	8.87	59.66	5	0.896	1.815	-0.16	0.86	0.604529	1.8785e-13
High	Master Protein	A5LK57	Transcriptional regulator, MerR family protein OS=Streptococcus pneumoniae SP6-BS73 OX=406557 GN=CGSSp6BS73_12036 PE=4 SV=1	9.07	23	3	6	3	118	13.9	9.73	19.2	3	0.868	1.851	-0.2	0.89	0.435232	2.62013e-14
High	Master Protein	A0A0T7K5R6	Leucine--tRNA ligase OS=Streptococcus pneumoniae OX=1313 GN=leuS PE=3 SV=1	215.23	36	30	221	1	833	94.1	5.05	725.59	30	1.251	1.942	0.32	0.96	0.112696	2.22045e-16
High	Master Protein	Q8DNX6	Response regulator OS=Streptococcus pneumoniae (strain ATCC BAA-255 / R6) OX=171101 GN=rr01 PE=4 SV=1	6.59	8	2	6	2	225	25.9	5.47	19.28	2	3.649	3.52	1.87	1.82	1e-17	1e-17	RR
High	Master Protein	Q8DPY9	Pneumococcal vaccine antigen A OS=Streptococcus pneumoniae (strain ATCC BAA-255 / R6) OX=171101 GN=pvaA PE=4 SV=1	11.063	24	3	4	3	204	23	9.26	15.42	3
High	Master Protein	Q8DQR9	Histidine kinase OS=Streptococcus pneumoniae (strain ATCC BAA-255 / R6) OX=171101 GN=vncS PE=4 SV=1	8.032	5	2	7	1	442	50.5	5.77	15.26	2

## Sheet: Sheet 3
Protein FDR Confidence: Combined	Master	Accession	Description	Sum PEP Score	Coverage [%]	# Peptides	# PSMs	# Unique Peptides	# AAs	MW [kDa]	calc. pI	Score Sequest HT: Sequest HT	# Peptides (by Search Engine): Sequest HT	Abundance Ratio: (R6 DTCS-Bacitracin) / (R6 DTCS)	Abundance Ratio: (R6 WT-Bacitracin) / (R6 WT)	Abundance Ratio (log2): (R6 DTCS-Bacitracin) / (R6 DTCS)	Abundance Ratio (log2): (R6 WT-Bacitracin) / (R6 WT)	Abundance Ratio P-Value: (R6 DTCS-Bacitracin) / (R6 DTCS)	Abundance Ratio P-Value: (R6 WT-Bacitracin) / (R6 WT)
High	Master Protein	Q8DQQ3	Branched-chain amino acid transport system carrier protein OS=Streptococcus pneumoniae (strain ATCC BAA-255 / R6) OX=171101 GN=brnQ PE=3 SV=1	26.806	13	5	22	5	446	47.3	8.87	59.66	5	1.163	0.54	0.22	-0.89	0.500353	0.00197846
High	Master Protein	Q04IQ7	Regulatory protein RecX OS=Streptococcus pneumoniae serotype 2 (strain D39 / NCTC 7466) OX=373153 GN=recX PE=3 SV=1	6.896	9	3	4	3	258	30.2	8.54	6.79	3	0.436	0.552	-1.2	-0.86	9.70279e-08	0.00258228
High	Master Protein	P66279	50S ribosomal protein L35 OS=Streptococcus pneumoniae (strain ATCC BAA-255 / R6) OX=171101 GN=rpmI PE=3 SV=1	46.901	39	6	91	6	66	7.8	12.25	152.37	6	0.775	0.562	-0.37	-0.83	0.0707263	0.0134843
High	Master Protein	A0A0T7K8R6	Glutamate--tRNA ligase OS=Streptococcus pneumoniae OX=1313 GN=gltX PE=3 SV=1	181.472	47	26	203	1	486	55.8	5	556.68	26	0.841	0.573	-0.25	-0.8	0.190937	0.00418628
High	Master Protein	Q8CWQ0	30S ribosomal protein S15 OS=Streptococcus pneumoniae (strain ATCC BAA-255 / R6) OX=171101 GN=rpsO PE=3 SV=1	46.204	70	8	62	8	89	10.5	10.18	159.09	8	0.79	0.595	-0.34	-0.75	0.089883	0.0226338
High	Master Protein	Q04I37	50S ribosomal protein L32 OS=Streptococcus pneumoniae serotype 2 (strain D39 / NCTC 7466) OX=373153 GN=rpmF PE=3 SV=1	16.776	35	2	23	2	60	6.8	10.67	103.05	2	0.797	0.599	-0.33	-0.74	0.100632	0.0106924
High	Master Protein	A0A0H2ZN82	TPP-dependent acetoin dehydrogenase alpha-subunit OS=Streptococcus pneumoniae serotype 2 (strain D39 / NCTC 7466) OX=373153 GN=acoA PE=4 SV=1	38.481	30	9	38	9	322	35.1	5.41	86.03	9	0.666	0.614	-0.59	-0.7	0.00619606	0.0224956
High	Master Protein	Q8DRD5	Protein translocase subunit SecY OS=Streptococcus pneumoniae (strain ATCC BAA-255 / R6) OX=171101 GN=secY PE=3 SV=1	40.086	20	9	48	9	436	47.3	9.69	117.63	9	0.931	0.63	-0.1	-0.67	0.491367	0.0558619
High	Master Protein	A0A0H2ZMP8	Membrane protein, putative OS=Streptococcus pneumoniae serotype 2 (strain D39 / NCTC 7466) OX=373153 GN=SPD_1121 PE=4 SV=1	7.353	7	3	9	3	347	38.8	8.38	16.59	3	0.892	0.634	-0.17	-0.66	0.341036	0.0173955
High	Master Protein	P66257	50S ribosomal protein L34 OS=Streptococcus pneumoniae (strain ATCC BAA-255 / R6) OX=171101 GN=rpmH PE=3 SV=1	15.186	34	4	45	4	44	5.3	12.7	49.57	4	0.725	0.642	-0.46	-0.64	0.0265138	0.0546767
High	Master Protein	P66156	50S ribosomal protein L28 OS=Streptococcus pneumoniae (strain ATCC BAA-255 / R6) OX=171101 GN=rpmB PE=3 SV=1	77.632	87	10	169	10	62	6.9	11.19	326.54	10	0.725	0.646	-0.46	-0.63	0.0263883	0.0728027
High	Master Protein	Q8DNA8	Permease IIC component OS=Streptococcus pneumoniae (strain ATCC BAA-255 / R6) OX=171101 GN=ptcC PE=4 SV=1	6.84	3	1	5	1	431	46.6	7.49	16.89	1	0.779	0.65	-0.36	-0.62	0.0757556	0.0225131
High	Master Protein	Q04MN2	30S ribosomal protein S19 OS=Streptococcus pneumoniae serotype 2 (strain D39 / NCTC 7466) OX=373153 GN=rpsS PE=3 SV=1	121.25	75	11	178	11	93	10.7	9.99	445.34	11	0.878	0.655	-0.19	-0.61	0.295473	0.084548
High	Master Protein	A0A0H2ZR20	Anaerobic ribonucleoside-triphosphate reductase OS=Streptococcus pneumoniae serotype 2 (strain D39 / NCTC 7466) OX=373153 GN=nrdD PE=4 SV=1	254.388	59	44	257	44	735	83.8	5.87	756.98	44	0.987	0.662	-0.02	-0.6	0.739381	0.094089
High	Master Protein	A5LK57	Transcriptional regulator, MerR family protein OS=Streptococcus pneumoniae SP6-BS73 OX=406557 GN=CGSSp6BS73_12036 PE=4 SV=1	9.054	23	3	6	3	118	13.9	9.73	19.2	3	1.367	0.662	0.45	-0.6	0.0971825	0.031339
High	Master Protein	P66709	DNA-directed RNA polymerase subunit alpha OS=Streptococcus pneumoniae (strain ATCC BAA-255 / R6) OX=171101 GN=rpoA PE=1 SV=1	242.379	77	24	335	24	311	34.2	4.75	1027.4	24	0.738	0.665	-0.44	-0.59	0.0351948	0.0991918
High	Master Protein	Q04MN6	50S ribosomal protein L3 OS=Streptococcus pneumoniae serotype 2 (strain D39 / NCTC 7466) OX=373153 GN=rplC PE=3 SV=1	252.146	74	16	517	16	208	22.2	10.14	1669.76	16	0.844	0.668	-0.24	-0.58	0.197267	0.104313
High	Master Protein	Q04KW7	50S ribosomal protein L20 OS=Streptococcus pneumoniae serotype 2 (strain D39 / NCTC 7466) OX=373153 GN=rplT PE=3 SV=1	98.052	64	9	170	9	119	13.7	10.83	512.92	9	0.886	0.668	-0.17	-0.58	0.322992	0.103217
High	Master Protein	Q8CWT2	Chaperone protein DnaJ OS=Streptococcus pneumoniae (strain ATCC BAA-255 / R6) OX=171101 GN=dnaJ PE=3 SV=1	105.989	57	20	102	20	372	40	7.24	307.81	20	1.175	0.668	0.23	-0.58	0.461228	0.103466
High	Master Protein	A0A0T7K5R6	Leucine--tRNA ligase OS=Streptococcus pneumoniae OX=1313 GN=leuS PE=3 SV=1	206.958	36	30	221	1	833	94.1	5.05	725.62	30	1.384	0.672	0.47	-0.57	0.0824147	0.0398261
High	Master Protein	Q8DPN2	Arginine repressor OS=Streptococcus pneumoniae (strain ATCC BAA-255 / R6) OX=171101 GN=ahrC PE=3 SV=1	60.089	85	9	46	9	143	16.2	5.07	171.99	9	0.803	0.675	-0.32	-0.57	0.110453	0.081665
High	Master Protein	Q04IK6	DNA-directed RNA polymerase subunit beta OS=Streptococcus pneumoniae serotype 2 (strain D39 / NCTC 7466) OX=373153 GN=rpoB PE=3 SV=1	540.894	69	75	584	75	1203	134.2	5.14	1742.23	75	0.784	0.677	-0.35	-0.56	0.0822	0.119153
High	Master Protein	P0A4M8	Oligopeptide transport system permease protein AmiC OS=Streptococcus pneumoniae (strain ATCC BAA-255 / R6) OX=171101 GN=amiC PE=3 SV=1	97.536	31	17	100	17	498	55.6	9.1	276.7	17	0.808	0.677	-0.31	-0.56	0.120667	0.117847
High	Master Protein	P0A4A8	30S ribosomal protein S12 OS=Streptococcus pneumoniae (strain ATCC BAA-255 / R6) OX=171101 GN=rpsL PE=3 SV=1	139.112	66	14	252	14	137	15.1	11.53	593.98	14	0.703	0.682	-0.51	-0.55	0.0160839	0.126364
High	Master Protein	Q8CZ91	Uncharacterized protein OS=Streptococcus pneumoniae (strain ATCC BAA-255 / R6) OX=171101 GN=spr0169 PE=4 SV=1	27.014	21	4	31	4	234	26.6	7.55	81.48	4	0.814	0.682	-0.3	-0.55	0.131691	0.0472584
High	Master Protein	Q04M48	Acetyl-coenzyme A carboxylase carboxyl transferase subunit alpha OS=Streptococcus pneumoniae serotype 2 (strain D39 / NCTC 7466) OX=373153 GN=accA PE=3 SV=1	118.241	73	15	117	15	255	28.2	6.4	424.96	15	0.833	0.689	-0.26	-0.54	0.170293	0.139587
High	Master Protein	Q04L74	30S ribosomal protein S20 OS=Streptococcus pneumoniae serotype 2 (strain D39 / NCTC 7466) OX=373153 GN=rpsT PE=3 SV=1	46.718	60	8	91	8	78	8.5	10.33	247.63	8	0.613	0.693	-0.7	-0.53	0.00119475	0.148337
High	Master Protein	Q8DQ33	Formamidopyrimidine-DNA glycosylase OS=Streptococcus pneumoniae (strain ATCC BAA-255 / R6) OX=171101 GN=mutM PE=3 SV=3	7.503	5	2	7	2	274	31.2	6.46	10.84	2	0.89	0.694	-0.17	-0.53	0.336267	0.0513446
High	Master Protein	A0A0H2ZPU8	Uncharacterized protein OS=Streptococcus pneumoniae serotype 2 (strain D39 / NCTC 7466) OX=373153 GN=SPD_1836 PE=4 SV=1	23.998	32	4	15	4	136	15.1	8.06	53.92	4	1.024	0.694	0.03	-0.53	0.916354	0.113606
High	Master Protein	Q8DQV5	Transcription termination/antitermination protein NusA OS=Streptococcus pneumoniae (strain ATCC BAA-255 / R6) OX=171101 GN=nusA PE=3 SV=1	207.063	70	28	236	27	378	42.8	5.01	697.2	28	0.917	0.697	-0.13	-0.52	0.432677	0.156443
High	Master Protein	A0A0H2ZQH1	LysM domain protein OS=Streptococcus pneumoniae serotype 2 (strain D39 / NCTC 7466) OX=373153 GN=SPD_0104 PE=4 SV=1	9.819	14	2	8	2	167	17.8	4.84	32.7	2	0.917	0.698	-0.13	-0.52	0.43425	0.065105
High	Master Protein	A0A0H2ZN05	Na/Pi-cotransporter II-related protein OS=Streptococcus pneumoniae serotype 2 (strain D39 / NCTC 7466) OX=373153 GN=SPD_0443 PE=4 SV=1	31.615	13	7	21	7	543	59.6	6.05	65.45	7	0.752	0.703	-0.41	-0.51	0.046346	0.12248
High	Master Protein	Q04ML9	30S ribosomal protein S5 OS=Streptococcus pneumoniae serotype 2 (strain D39 / NCTC 7466) OX=373153 GN=rpsE PE=3 SV=1	203.024	91	17	410	17	164	17	9.52	1236.11	17	0.79	0.703	-0.34	-0.51	0.0898353	0.169149
High	Master Protein	P66360	30S ribosomal protein S11 OS=Streptococcus pneumoniae (strain ATCC BAA-255 / R6) OX=171101 GN=rpsK PE=3 SV=1	60.864	45	5	119	5	127	13.4	11.43	381.66	5	0.809	0.704	-0.31	-0.51	0.121386	0.171504
High	Master Protein	Q8CZ40	Uncharacterized protein OS=Streptococcus pneumoniae (strain ATCC BAA-255 / R6) OX=171101 GN=spr0488 PE=4 SV=1	52.916	65	11	45	11	131	14.3	9.99	132.52	11	0.885	0.704	-0.18	-0.51	0.319639	0.154223
High	Master Protein	P0A4N0	Oligopeptide transport system permease protein AmiD OS=Streptococcus pneumoniae (strain ATCC BAA-255 / R6) OX=171101 GN=amiD PE=3 SV=1	43.656	26	9	35	9	308	34.6	9.38	111.41	9	0.967	0.706	-0.05	-0.5	0.646592	0.139209
High	Master Protein	Q8CWN7	50S ribosomal protein L33 2 OS=Streptococcus pneumoniae (strain ATCC BAA-255 / R6) OX=171101 GN=rpmG2 PE=3 SV=1	8.264	40	2	9	2	50	5.6	9.92	13.18	2	1.135	0.706	0.18	-0.5	0.600891	0.0730562
High	Master Protein	P0A484	50S ribosomal protein L29 OS=Streptococcus pneumoniae (strain ATCC BAA-255 / R6) OX=171101 GN=rpmC PE=3 SV=1	58.798	62	7	180	7	68	8	9.57	409.97	7	0.753	0.708	-0.41	-0.5	0.0468764	0.180278
High	Master Protein	Q8DR61	ABC transporter substrate-binding protein-oligopeptide transport OS=Streptococcus pneumoniae (strain ATCC BAA-255 / R6) OX=171101 GN=aliA PE=4 SV=1	417.829	76	47	460	43	660	73	5.16	1509.82	47	0.76	0.709	-0.4	-0.5	0.0537587	0.180815
High	Master Protein	A0A0H2ZRL6	PTS system, trehalose-specific IIABC components OS=Streptococcus pneumoniae serotype 2 (strain D39 / NCTC 7466) OX=373153 GN=SPD_1664 PE=4 SV=1	154.596	35	15	179	15	655	69.8	5.36	625.85	15	0.832	0.709	-0.26	-0.5	0.169694	0.181343
High	Master Protein	Q04MN0	30S ribosomal protein S3 OS=Streptococcus pneumoniae serotype 2 (strain D39 / NCTC 7466) OX=373153 GN=rpsC PE=3 SV=1	161.9	68	15	264	15	217	24	9.7	790.2	15	0.857	0.711	-0.22	-0.49	0.231192	0.186304
High	Master Protein	Q8CZ88	Uncharacterized protein OS=Streptococcus pneumoniae (strain ATCC BAA-255 / R6) OX=171101 GN=spr0179 PE=4 SV=1	21.174	38	4	14	4	172	18.9	4.81	45.45	4	0.503	0.717	-0.99	-0.48	8.19246e-06	0.0912366
High	Master Protein	Q8DQB5	DNA topoisomerase 4 subunit B OS=Streptococcus pneumoniae (strain ATCC BAA-255 / R6) OX=171101 GN=parE PE=1 SV=1	95.253	34	23	81	23	647	71.6	6.65	242.42	23	0.901	0.717	-0.15	-0.48	0.374059	0.200673
High	Master Protein	Q8DQY4	Uncharacterized protein OS=Streptococcus pneumoniae (strain ATCC BAA-255 / R6) OX=171101 GN=ABC-MSD PE=4 SV=1	6.866	13	3	5	3	276	31.5	9.54	8.85	3	2.073	0.717	1.05	-0.48	2.59707e-05	0.0854691
High	Master Protein	A0A0H2ZQM2	Glutaredoxin-like protein NrdH OS=Streptococcus pneumoniae serotype 2 (strain D39 / NCTC 7466) OX=373153 GN=nrdH PE=4 SV=1	58.267	79	5	80	5	72	8.2	6.54	272.28	5	0.553	0.718	-0.86	-0.48	0.000104589	0.203832
High	Master Protein	Q8DNS8	Phosphotransferase system enzyme II OS=Streptococcus pneumoniae (strain ATCC BAA-255 / R6) OX=171101 GN=scrA PE=4 SV=1	41.048	19	9	31	9	627	65.6	5.41	87.98	9	0.712	0.718	-0.49	-0.48	0.0198793	0.171753
High	Master Protein	Q04MM6	50S ribosomal protein L14 OS=Streptococcus pneumoniae serotype 2 (strain D39 / NCTC 7466) OX=373153 GN=rplN PE=3 SV=1	93.475	84	16	217	16	122	13	10.27	530.91	16	0.73	0.718	-0.45	-0.48	0.0297392	0.201894
High	Master Protein	Q8DRF9	Methionine import ATP-binding protein MetN OS=Streptococcus pneumoniae (strain ATCC BAA-255 / R6) OX=171101 GN=metN PE=3 SV=1	54.595	42	11	44	11	353	38.7	6.55	152.09	11	1.04	0.718	0.06	-0.48	0.988751	0.186228
High	Master Protein	P66136	50S ribosomal protein L27 OS=Streptococcus pneumoniae (strain ATCC BAA-255 / R6) OX=171101 GN=rpmA PE=3 SV=1	61.866	70	11	101	11	94	10.1	10.43	304.72	11	0.655	0.72	-0.61	-0.47	0.00450939	0.207018
High	Master Protein	A0A0H2ZP24	ATP-dependent Clp protease, ATP-binding subunit OS=Streptococcus pneumoniae serotype 2 (strain D39 / NCTC 7466) OX=373153 GN=SPD_2022 PE=3 SV=1	58.473	19	15	42	13	810	90.1	6.01	133.25	15	0.844	0.72	-0.24	-0.47	0.198117	0.192724
High	Master Protein	P66836	Polyamine aminopropyltransferase OS=Streptococcus pneumoniae (strain ATCC BAA-255 / R6) OX=171101 GN=speE PE=3 SV=1	45.253	38	8	51	8	286	32.8	5.01	179.92	8	0.82	0.721	-0.29	-0.47	0.143626	0.198455
High	Master Protein	Q8DP20	P-type ATPase-calcium transporter OS=Streptococcus pneumoniae (strain ATCC BAA-255 / R6) OX=171101 GN=pacL PE=4 SV=1	133.036	32	22	103	22	898	97	4.98	372.75	22	0.851	0.723	-0.23	-0.47	0.215986	0.213981
High	Master Protein	A0A0H2ZP91	Peptidase, M16 family protein OS=Streptococcus pneumoniae serotype 2 (strain D39 / NCTC 7466) OX=373153 GN=SPD_2051 PE=4 SV=1	10.956	10	4	6	4	427	49	4.78	15.19	4	0.812	0.724	-0.3	-0.47	0.127721	0.0814872
High	Master Protein	Q8DPU8	ATP-dependent DNA helicase OS=Streptococcus pneumoniae (strain ATCC BAA-255 / R6) OX=171101 GN=pcrA PE=3 SV=1	81.464	26	17	71	17	763	85.9	5.6	213.2	17	0.912	0.724	-0.13	-0.46	0.413597	0.218772
High	Master Protein	Q04IT1	Tyrosine recombinase XerD-like OS=Streptococcus pneumoniae serotype 2 (strain D39 / NCTC 7466) OX=373153 GN=SPD_1657 PE=3 SV=2	10.088	7	2	5	2	244	28.5	8.69	15.31	2	0.916	0.724	-0.13	-0.47	0.431815	0.101523
High	Master Protein	A0A0H2ZMH2	Oligopeptide ABC transporter, ATP-binding protein AmiE OS=Streptococcus pneumoniae serotype 2 (strain D39 / NCTC 7466) OX=373153 GN=amiE PE=3 SV=1	143.641	61	20	174	20	355	39.5	5.25	569.79	20	0.938	0.724	-0.09	-0.47	0.51937	0.218282
High	Master Protein	Q8CY83	Uncharacterized protein OS=Streptococcus pneumoniae (strain ATCC BAA-255 / R6) OX=171101 GN=spr1868 PE=1 SV=1	56.006	24	10	43	10	605	67.2	8.46	156.51	10	1.071	0.726	0.1	-0.46	0.865816	0.192759
High	Master Protein	Q8DN78	Uncharacterized protein OS=Streptococcus pneumoniae (strain ATCC BAA-255 / R6) OX=171101 GN=spr1875 PE=4 SV=1	93.96	55	12	82	12	380	40.5	4.37	301.22	12	0.879	0.728	-0.19	-0.46	0.297585	0.228779
High	Master Protein	Q8DQS2	ABC transporter membrane-spanning permease-Pep export OS=Streptococcus pneumoniae (strain ATCC BAA-255 / R6) OX=171101 GN=vex3 PE=4 SV=1	40.495	25	10	32	10	459	50	8.79	98.55	10	0.917	0.728	-0.13	-0.46	0.433689	0.195119
High	Master Protein	Q8DQH2	PTS glucose-specific enzyme IIABC component OS=Streptococcus pneumoniae (strain ATCC BAA-255 / R6) OX=171101 GN=ptsG PE=4 SV=1	143.557	37	20	132	20	726	78	6.35	493.79	20	0.878	0.729	-0.19	-0.46	0.296449	0.231058
High	Master Protein	Q04LE4	Cell division protein FtsX OS=Streptococcus pneumoniae serotype 2 (strain D39 / NCTC 7466) OX=373153 GN=ftsX PE=1 SV=1	87.707	42	14	79	14	308	34.2	8.92	228.4	14	1.025	0.729	0.04	-0.46	0.922377	0.230108
High	Master Protein	P0A4D8	DEAD-box ATP-dependent RNA helicase CshA OS=Streptococcus pneumoniae (strain ATCC BAA-255 / R6) OX=171101 GN=cshA PE=3 SV=1	210.196	61	28	203	28	524	58.8	9.57	638.86	28	0.654	0.73	-0.61	-0.45	0.00441994	0.232609
High	Master Protein	Q04JK8	30S ribosomal protein S6 OS=Streptococcus pneumoniae serotype 2 (strain D39 / NCTC 7466) OX=373153 GN=rpsF PE=3 SV=1	94.079	78	7	222	7	96	11.1	5.27	774.42	7	0.729	0.73	-0.46	-0.45	0.0290921	0.233385
High	Master Protein	Q8CWV4	50S ribosomal protein L5 OS=Streptococcus pneumoniae (strain ATCC BAA-255 / R6) OX=171101 GN=rplE PE=3 SV=1	234.006	82	14	423	14	180	19.8	9.06	1259.66	14	0.761	0.732	-0.39	-0.45	0.0546927	0.23732
High	Master Protein	Q04MN3	50S ribosomal protein L2 OS=Streptococcus pneumoniae serotype 2 (strain D39 / NCTC 7466) OX=373153 GN=rplB PE=3 SV=1	297.289	81	24	601	24	277	29.9	10.68	1762.59	24	0.812	0.732	-0.3	-0.45	0.127957	0.237599
High	Master Protein	Q04LP6	50S ribosomal protein L1 OS=Streptococcus pneumoniae serotype 2 (strain D39 / NCTC 7466) OX=373153 GN=rplA PE=3 SV=1	163.926	90	23	403	23	229	24.5	9.23	917.55	23	0.838	0.732	-0.25	-0.45	0.18338	0.23918
High	Master Protein	Q8DNF1	DNA-directed RNA polymerase subunit beta' OS=Streptococcus pneumoniae (strain ATCC BAA-255 / R6) OX=171101 GN=rpoC PE=3 SV=1	542.403	76	85	557	85	1225	136.9	7.21	1649.34	85	0.831	0.733	-0.27	-0.45	0.167453	0.240787
High	Master Protein	Q8DN92	Ribonuclease P protein component OS=Streptococcus pneumoniae (strain ATCC BAA-255 / R6) OX=171101 GN=rnpA PE=3 SV=1	11.316	24	3	7	3	123	14.3	10.2	12.88	3	0.936	0.733	-0.1	-0.45	0.51022	0.0946278
High	Master Protein	Q8DQT0	Polyribonucleotide nucleotidyltransferase OS=Streptococcus pneumoniae (strain ATCC BAA-255 / R6) OX=171101 GN=pnp PE=3 SV=2	289.604	59	38	296	38	737	81	5.11	1013.47	38	0.875	0.735	-0.19	-0.44	0.285673	0.245895
High	Master Protein	Q8DQF7	Uncharacterized protein OS=Streptococcus pneumoniae (strain ATCC BAA-255 / R6) OX=171101 GN=spr0695 PE=1 SV=1	37.239	21	10	25	10	419	45.2	5.67	74.49	10	1.009	0.735	0.01	-0.44	0.842081	0.186576
High	Master Protein	A0A0H2ZRA0	Lysine decarboxylase OS=Streptococcus pneumoniae serotype 2 (strain D39 / NCTC 7466) OX=373153 GN=cad PE=4 SV=1	62.744	34	16	43	16	491	53.9	5.35	146.98	16	0.832	0.736	-0.27	-0.44	0.168679	0.23554
High	Master Protein	A0A0H2ZQA1	RNA polymerase sigma factor SigA OS=Streptococcus pneumoniae serotype 2 (strain D39 / NCTC 7466) OX=373153 GN=rpoD PE=3 SV=1	173.212	71	22	184	22	369	42	4.84	651.11	22	0.884	0.738	-0.18	-0.44	0.316323	0.253556
High	Master Protein	A0A0H2ZLT2	Ribosomal protein S1 OS=Streptococcus pneumoniae serotype 2 (strain D39 / NCTC 7466) OX=373153 GN=rpsA PE=4 SV=1	351.812	71	30	804	30	400	43.9	5.14	2128.97	30	0.788	0.739	-0.34	-0.44	0.0877101	0.258309
High	Master Protein	Q8DNI1	ABC transporter substrate-binding protein-oligopeptide transport OS=Streptococcus pneumoniae (strain ATCC BAA-255 / R6) OX=171101 GN=amiA PE=4 SV=1	478.203	77	40	660	39	659	72.5	5.1	2186.36	40	0.805	0.74	-0.31	-0.44	0.114223	0.25905
High	Master Protein	A0A0H2ZP81	Lipoate--protein ligase OS=Streptococcus pneumoniae serotype 2 (strain D39 / NCTC 7466) OX=373153 GN=SPD_1024 PE=4 SV=1	78.882	59	19	69	19	329	37.7	5.81	204.74	19	0.881	0.74	-0.18	-0.43	0.303706	0.259683
High	Master Protein	A0A0H2ZNI3	Biotin carboxylase OS=Streptococcus pneumoniae serotype 2 (strain D39 / NCTC 7466) OX=373153 GN=accC PE=4 SV=1	187.846	77	26	190	26	455	49.6	5.25	656.63	26	0.952	0.74	-0.07	-0.44	0.57944	0.25913
High	Master Protein	Q04MZ3	30S ribosomal protein S4 OS=Streptococcus pneumoniae serotype 2 (strain D39 / NCTC 7466) OX=373153 GN=rpsD PE=3 SV=1	233.926	88	24	391	24	203	23	10.15	1190.26	24	0.816	0.741	-0.29	-0.43	0.135076	0.263678
High	Master Protein	A0A0H2ZQ55	Acetoin dehydrogenase, E1 component, beta subunit, putative OS=Streptococcus pneumoniae serotype 2 (strain D39 / NCTC 7466) OX=373153 GN=SPD_1027 PE=4 SV=1	40.255	28	8	26	8	330	35.8	4.97	76.65	8	0.828	0.746	-0.27	-0.42	0.160486	0.217903
High	Master Protein	Q04ML3	30S ribosomal protein S13 OS=Streptococcus pneumoniae serotype 2 (strain D39 / NCTC 7466) OX=373153 GN=rpsM PE=3 SV=1	141.187	70	22	204	22	121	13.4	10.64	528.19	22	0.84	0.747	-0.25	-0.42	0.186451	0.280372
High	Master Protein	P0A476	50S ribosomal protein L16 OS=Streptococcus pneumoniae (strain ATCC BAA-255 / R6) OX=171101 GN=rplP PE=3 SV=1	72.728	49	7	128	7	137	15.4	10.65	423.68	7	0.831	0.748	-0.27	-0.42	0.16556	0.283561
High	Master Protein	A0A0H2ZQV0	TrmH family RNA methyltransferase group 3 OS=Streptococcus pneumoniae serotype 2 (strain D39 / NCTC 7466) OX=373153 GN=SPD_1286 PE=3 SV=1	40.275	45	9	29	9	242	26.5	8.51	104.82	9	0.863	0.751	-0.21	-0.41	0.249304	0.282519
High	Master Protein	Q04K71	GMP reductase OS=Streptococcus pneumoniae serotype 2 (strain D39 / NCTC 7466) OX=373153 GN=guaC PE=3 SV=1	96.944	53	16	82	16	328	35.9	6.61	275.97	16	0.976	0.751	-0.03	-0.41	0.690241	0.290959
High	Master Protein	Q04K26	50S ribosomal protein L31 type B OS=Streptococcus pneumoniae serotype 2 (strain D39 / NCTC 7466) OX=373153 GN=rpmE2 PE=3 SV=1	79.898	91	9	141	9	80	9.4	9	450.21	9	0.605	0.755	-0.72	-0.41	0.000889229	0.303378
High	Master Protein	A0A0H2ZLV6	Lactose phosphotransferase system repressor OS=Streptococcus pneumoniae serotype 2 (strain D39 / NCTC 7466) OX=373153 GN=lacR1 PE=4 SV=1	64.682	56	13	51	13	246	27.3	6.29	181.26	13	0.985	0.756	-0.02	-0.4	0.72949	0.298094
High	Master Protein	Q8CY87	Uncharacterized protein OS=Streptococcus pneumoniae (strain ATCC BAA-255 / R6) OX=171101 GN=spr1851 PE=4 SV=1	112.523	52	16	109	16	328	37.1	4.93	337.12	16	1.116	0.756	0.16	-0.4	0.673653	0.306842
High	Master Protein	Q8DN93	Membrane protein insertase YidC 2 OS=Streptococcus pneumoniae (strain ATCC BAA-255 / R6) OX=171101 GN=yidC2 PE=3 SV=1	9.171	5	2	13	2	276	31.2	9.94	23.48	2	0.83	0.758	-0.27	-0.4	0.165127	0.235301
High	Master Protein	Q8DQT6	Phenylalanine--tRNA ligase beta subunit OS=Streptococcus pneumoniae (strain ATCC BAA-255 / R6) OX=171101 GN=pheT PE=3 SV=1	268.634	64	35	231	35	800	87	4.74	828.15	35	0.852	0.758	-0.23	-0.4	0.219234	0.31447
High	Master Protein	Q04MM7	30S ribosomal protein S17 OS=Streptococcus pneumoniae serotype 2 (strain D39 / NCTC 7466) OX=373153 GN=rpsQ PE=3 SV=1	114.492	83	13	309	13	86	10	9.92	675.1	13	0.8	0.759	-0.32	-0.4	0.106592	0.315555
High	Master Protein	Q04LW0	Translation initiation factor IF-2 OS=Streptococcus pneumoniae serotype 2 (strain D39 / NCTC 7466) OX=373153 GN=infB PE=3 SV=1	421.107	62	57	426	57	930	102.9	8.72	1188.39	57	0.806	0.76	-0.31	-0.4	0.115679	0.318674
High	Master Protein	Q8DNJ0	Pseudouridine synthase OS=Streptococcus pneumoniae (strain ATCC BAA-255 / R6) OX=171101 GN=rluB PE=3 SV=1	96.443	55	16	96	16	240	27.1	9.77	262.45	16	0.879	0.761	-0.19	-0.39	0.296735	0.323876
High	Master Protein	A0A0H2ZQ87	Maltodextrin-binding protein OS=Streptococcus pneumoniae serotype 2 (strain D39 / NCTC 7466) OX=373153 GN=malX PE=3 SV=1	436.21	71	27	755	27	423	45.3	5.22	2375.46	27	0.891	0.761	-0.17	-0.39	0.339146	0.323919
High	Master Protein	A0A0H2ZMG8	Uncharacterized protein OS=Streptococcus pneumoniae serotype 2 (strain D39 / NCTC 7466) OX=373153 GN=SPD_1350 PE=4 SV=1	49.021	54	13	43	13	205	23.8	9.11	114.18	13	0.876	0.763	-0.19	-0.39	0.289948	0.327751
High	Master Protein	P0A3M6	Penicillin-binding protein 2B OS=Streptococcus pneumoniae (strain ATCC BAA-255 / R6) OX=171101 GN=penA PE=1 SV=1	69.639	35	18	52	18	680	73.8	5.22	180.46	18	0.961	0.763	-0.06	-0.39	0.619919	0.331332
High	Master Protein	Q04KX8	UPF0346 protein SPD_0837 OS=Streptococcus pneumoniae serotype 2 (strain D39 / NCTC 7466) OX=373153 GN=SPD_0837 PE=3 SV=1	7.068	35	2	5	2	71	8.4	4.81	17.9	2	0.872	0.764	-0.2	-0.39	0.275126	0.147067
High	Master Protein	Q8DQT8	Phenylalanine--tRNA ligase alpha subunit OS=Streptococcus pneumoniae (strain ATCC BAA-255 / R6) OX=171101 GN=pheS PE=3 SV=2	101.035	65	19	95	19	348	39.1	5.72	275.9	19	0.881	0.764	-0.18	-0.39	0.304792	0.33193
High	Master Protein	Q8DP01	GTP-sensing transcriptional pleiotropic repressor CodY OS=Streptococcus pneumoniae (strain ATCC BAA-255 / R6) OX=171101 GN=codY PE=3 SV=1	84.983	58	12	70	12	262	29.7	5.76	251.47	12	1.012	0.764	0.02	-0.39	0.85945	0.33112
High	Master Protein	P61361	50S ribosomal protein L33 type 3 OS=Streptococcus pneumoniae (strain ATCC BAA-255 / R6) OX=171101 GN=rpmG3 PE=3 SV=1	34.8	63	4	62	4	49	5.9	10.35	146.25	4	0.799	0.765	-0.32	-0.39	0.104811	0.336088
High	Master Protein	A0A0H2ZLP5	Dihydrolipoyl dehydrogenase OS=Streptococcus pneumoniae serotype 2 (strain D39 / NCTC 7466) OX=373153 GN=lpdA PE=3 SV=1	107.376	51	24	85	24	561	59.7	4.93	280.62	24	0.856	0.765	-0.22	-0.39	0.228414	0.336181
High	Master Protein	A0A0H2ZNL5	Pyridoxal phosphate homeostasis protein OS=Streptococcus pneumoniae serotype 2 (strain D39 / NCTC 7466) OX=373153 GN=ylmE PE=3 SV=1	16.208	17	4	16	4	223	25.6	6.32	45.97	4	0.707	0.766	-0.5	-0.38	0.0174867	0.182248
High	Master Protein	Q8DMX1	Uncharacterized protein OS=Streptococcus pneumoniae (strain ATCC BAA-255 / R6) OX=171101 GN=ABC-NBD PE=4 SV=1	244.256	59	27	279	27	540	60.8	4.84	936.5	27	1.004	0.766	0.01	-0.38	0.818834	0.338888
High	Master Protein	Q8DPT1	Transcriptional regulator OS=Streptococcus pneumoniae (strain ATCC BAA-255 / R6) OX=171101 GN=rggD PE=4 SV=1	6.243	8	2	4	2	297	35.2	6.19	15.33	2	1.069	0.766	0.1	-0.39	0.873228	0.14826
High	Master Protein	Q8DRH8	tRNA uridine 5-carboxymethylaminomethyl modification enzyme MnmG OS=Streptococcus pneumoniae (strain ATCC BAA-255 / R6) OX=171101 GN=mnmG PE=3 SV=1	140.624	49	27	131	27	637	71	5.96	433.53	27	0.845	0.767	-0.24	-0.38	0.198832	0.341174
High	Master Protein	Q8CZ87	Uncharacterized protein OS=Streptococcus pneumoniae (strain ATCC BAA-255 / R6) OX=171101 GN=spr0182 PE=4 SV=1	42.297	19	11	43	11	518	58.8	8.54	129.04	11	1.064	0.767	0.09	-0.38	0.898196	0.3441
High	Master Protein	A0A0H2ZNQ8	Type I restriction-modification system, M subunit OS=Streptococcus pneumoniae serotype 2 (strain D39 / NCTC 7466) OX=373153 GN=hsdM PE=4 SV=1	133.053	59	23	119	23	487	56.4	5.12	388.41	23	0.967	0.769	-0.05	-0.38	0.648274	0.350008
High	Master Protein	Q8DQ00	Aspartate-semialdehyde dehydrogenase OS=Streptococcus pneumoniae (strain ATCC BAA-255 / R6) OX=171101 GN=asd PE=1 SV=1	111.481	58	15	96	15	358	38.9	5.22	358.62	15	0.972	0.769	-0.04	-0.38	0.671075	0.347555
High	Master Protein	P66633	30S ribosomal protein S8 OS=Streptococcus pneumoniae (strain ATCC BAA-255 / R6) OX=171101 GN=rpsH PE=3 SV=1	163.394	90	17	344	16	132	14.7	9.58	937.39	17	0.81	0.77	-0.3	-0.38	0.124422	0.350421
High	Master Protein	A0A0H2ZP55	Cell shape-determining protein MreC OS=Streptococcus pneumoniae serotype 2 (strain D39 / NCTC 7466) OX=373153 GN=mreC PE=3 SV=1	67.486	54	13	53	13	272	29.7	6.24	171.52	13	0.998	0.77	0	-0.38	0.791888	0.340953
High	Master Protein	Q8DQN5	Zinc metalloprotease ZmpB OS=Streptococcus pneumoniae (strain ATCC BAA-255 / R6) OX=171101 GN=zmpB PE=3 SV=1	246.616	34	55	184	55	1876	210.9	5.41	527.12	55	0.698	0.771	-0.52	-0.37	0.0141909	0.356508
High	Master Protein	Q04MH8	30S ribosomal protein S7 OS=Streptococcus pneumoniae serotype 2 (strain D39 / NCTC 7466) OX=373153 GN=rpsG PE=3 SV=1	193.211	84	18	278	18	156	17.7	10.29	873.38	18	0.866	0.771	-0.21	-0.37	0.256809	0.355995
High	Master Protein	Q8DNY2	P-type ATPase-metal cation transport OS=Streptococcus pneumoniae (strain ATCC BAA-255 / R6) OX=171101 GN=ctpE PE=4 SV=1	87.206	34	21	83	21	778	85.5	5.95	248.93	21	0.818	0.772	-0.29	-0.37	0.139583	0.356957
High	Master Protein	Q04LW4	Ribosome maturation factor RimP OS=Streptococcus pneumoniae serotype 2 (strain D39 / NCTC 7466) OX=373153 GN=rimP PE=3 SV=1	33.66	31	4	39	4	159	17.8	4.73	125.91	4	0.677	0.774	-0.56	-0.37	0.00844091	0.262652
High	Master Protein	Q8DQ85	ATP-dependent 6-phosphofructokinase OS=Streptococcus pneumoniae (strain ATCC BAA-255 / R6) OX=171101 GN=pfkA PE=3 SV=1	258.572	81	23	367	23	335	35.2	5.54	1131.97	23	0.98	0.774	-0.03	-0.37	0.709921	0.366036
High	Master Protein	P0A4T2	HTH-type transcriptional regulator MalR OS=Streptococcus pneumoniae (strain ATCC BAA-255 / R6) OX=171101 GN=malR PE=1 SV=2	59.511	52	14	49	14	328	37	8.59	145.12	14	0.884	0.775	-0.18	-0.37	0.313413	0.359617
High	Master Protein	A0A0H2ZNM6	Trans-2-enoyl-ACP reductase II OS=Streptococcus pneumoniae serotype 2 (strain D39 / NCTC 7466) OX=373153 GN=fabK PE=4 SV=1	266.29	75	19	342	19	324	34.2	5.47	1097.17	19	0.898	0.775	-0.16	-0.37	0.363307	0.368289
High	Master Protein	Q8DPM0	Uncharacterized restriction enzyme, interrupted-N OS=Streptococcus pneumoniae (strain ATCC BAA-255 / R6) OX=171101 GN=spr1102 PE=4 SV=1	18.886	10	7	15	7	625	71.8	5.99	32.18	7	0.894	0.776	-0.16	-0.37	0.350203	0.289063
High	Master Protein	Q04JA5	Cell division protein SepF OS=Streptococcus pneumoniae serotype 2 (strain D39 / NCTC 7466) OX=373153 GN=sepF PE=3 SV=1	62.368	68	8	61	8	179	20.6	4.93	215.42	8	0.916	0.778	-0.13	-0.36	0.43051	0.354093
High	Master Protein	Q04LD0	30S ribosomal protein S16 OS=Streptococcus pneumoniae serotype 2 (strain D39 / NCTC 7466) OX=373153 GN=rpsP PE=3 SV=1	46.307	60	5	75	5	90	10.2	10.27	283.24	5	1.031	0.778	0.04	-0.36	0.949797	0.365979
High	Master Protein	A0A0H2ZP21	DNA gyrase subunit B OS=Streptococcus pneumoniae serotype 2 (strain D39 / NCTC 7466) OX=373153 GN=gyrB PE=3 SV=1	164.468	52	32	144	32	648	72.2	5.58	441.78	32	0.922	0.779	-0.12	-0.36	0.453459	0.380807
High	Master Protein	Q04JW5	Alanine--tRNA ligase OS=Streptococcus pneumoniae serotype 2 (strain D39 / NCTC 7466) OX=373153 GN=alaS PE=3 SV=1	350.929	67	52	355	52	872	96.5	5.15	1030.01	52	0.928	0.779	-0.11	-0.36	0.477351	0.38021
High	Master Protein	Q8DNI2	ABC transporter ATP-binding protein-oligopeptide transport OS=Streptococcus pneumoniae (strain ATCC BAA-255 / R6) OX=171101 GN=amiF PE=3 SV=1	155.371	52	19	151	18	323	36.7	7.66	475.97	19	0.964	0.779	-0.05	-0.36	0.632826	0.380665
High	Master Protein	Q04IQ3	60 kDa chaperonin OS=Streptococcus pneumoniae serotype 2 (strain D39 / NCTC 7466) OX=373153 GN=groL PE=3 SV=1	407.155	82	35	492	35	540	57.1	4.84	1726	35	1.119	0.779	0.16	-0.36	0.664563	0.381252
High	Master Protein	A0A0H2ZMB1	Mini-ribonuclease 3 OS=Streptococcus pneumoniae serotype 2 (strain D39 / NCTC 7466) OX=373153 GN=mrnC PE=3 SV=1	7.882	10	2	11	2	128	14.6	8.13	22.24	2	0.774	0.78	-0.37	-0.36	0.0691215	0.210673
High	Master Protein	Q04ML7	50S ribosomal protein L15 OS=Streptococcus pneumoniae serotype 2 (strain D39 / NCTC 7466) OX=373153 GN=rplO PE=3 SV=1	96.123	71	14	196	14	146	15.4	10.29	498.97	14	0.784	0.78	-0.35	-0.36	0.0823754	0.385791
High	Master Protein	P66340	30S ribosomal protein S10 OS=Streptococcus pneumoniae (strain ATCC BAA-255 / R6) OX=171101 GN=rpsJ PE=3 SV=1	103.853	74	11	166	11	102	11.6	10.05	438.15	11	0.876	0.78	-0.19	-0.36	0.288597	0.385991
High	Master Protein	Q8DRJ2	CapD protein, required for the biosynthesis of type 1 capsular polysaccharide OS=Streptococcus pneumoniae (strain ATCC BAA-255 / R6) OX=171101 GN=capD PE=4 SV=1	133.19	45	27	114	27	616	69.3	8.7	365.78	27	0.987	0.78	-0.02	-0.36	0.741677	0.3858
High	Master Protein	A0A0H2ZLY2	Glycerol uptake facilitator protein, putative OS=Streptococcus pneumoniae serotype 2 (strain D39 / NCTC 7466) OX=373153 GN=SPD_1320 PE=3 SV=1	68.081	22	5	86	5	289	30.7	9.04	331.18	5	0.924	0.782	-0.11	-0.36	0.46131	0.391691
High	Master Protein	Q8DQ15	Uncharacterized protein OS=Streptococcus pneumoniae (strain ATCC BAA-255 / R6) OX=171101 GN=spr0895 PE=4 SV=1	71.096	60	13	85	13	163	19	4.94	214.5	13	0.93	0.782	-0.1	-0.35	0.488335	0.392089
High	Master Protein	Q8CWU4	30S ribosomal protein S9 OS=Streptococcus pneumoniae (strain ATCC BAA-255 / R6) OX=171101 GN=rpsI PE=3 SV=1	115.04	68	11	217	11	130	14.2	10.86	558.38	11	0.85	0.783	-0.23	-0.35	0.212347	0.396849
High	Master Protein	Q8DPU2	Similar to GTP pyrophosphokinase OS=Streptococcus pneumoniae (strain ATCC BAA-255 / R6) OX=171101 GN=spr1004 PE=4 SV=1	17.259	23	4	10	4	223	26.2	6.06	33.33	4	0.931	0.784	-0.1	-0.35	0.492329	0.196925
High	Master Protein	P0A3S4	DNA-entry nuclease OS=Streptococcus pneumoniae (strain ATCC BAA-255 / R6) OX=171101 GN=endA PE=3 SV=1	42.225	57	12	40	12	274	29.9	9.61	113.95	12	0.848	0.786	-0.24	-0.35	0.208251	0.321012
High	Master Protein	A0A0H2ZRK0	Uncharacterized protein OS=Streptococcus pneumoniae serotype 2 (strain D39 / NCTC 7466) OX=373153 GN=SPD_0954 PE=4 SV=1	91.435	55	15	71	15	344	36.4	8.12	256.48	15	0.794	0.787	-0.33	-0.35	0.0961485	0.4092
High	Master Protein	A0A0H2ZRG2	Membrane protein insertase YidC OS=Streptococcus pneumoniae serotype 2 (strain D39 / NCTC 7466) OX=373153 GN=yidC PE=3 SV=1	72.069	31	10	80	10	308	34	9.7	218.88	10	1.078	0.787	0.11	-0.34	0.836779	0.411361
High	Master Protein	A0A0H2ZP25	Ribosome-binding ATPase YchF OS=Streptococcus pneumoniae serotype 2 (strain D39 / NCTC 7466) OX=373153 GN=ychF PE=3 SV=1	221.667	68	20	233	20	371	41.1	4.88	736.89	20	1.081	0.787	0.11	-0.35	0.822803	0.409678
High	Master Protein	Q8DPQ9	Dihydrolipoamide S-acetyltransferase OS=Streptococcus pneumoniae (strain ATCC BAA-255 / R6) OX=171101 GN=acoC PE=4 SV=1	28.145	19	7	25	7	375	41.1	6.57	57.58	7	0.822	0.788	-0.28	-0.34	0.147626	0.315443
High	Master Protein	P66473	30S ribosomal protein S18 OS=Streptococcus pneumoniae (strain ATCC BAA-255 / R6) OX=171101 GN=rpsR PE=3 SV=1	71.677	67	16	119	16	79	9.2	10.8	237.2	16	0.869	0.788	-0.2	-0.34	0.265416	0.414959
High	Master Protein	Q8CWM8	30S ribosomal protein S2 OS=Streptococcus pneumoniae (strain ATCC BAA-255 / R6) OX=171101 GN=rpsB PE=3 SV=1	358.86	84	21	685	21	259	28.9	5.35	2080.03	21	0.87	0.788	-0.2	-0.34	0.269961	0.412237
High	Master Protein	A0A0H2ZQU2	Tryptophan--tRNA ligase OS=Streptococcus pneumoniae serotype 2 (strain D39 / NCTC 7466) OX=373153 GN=trpS PE=3 SV=1	122.741	62	19	135	19	341	38.4	5.41	479.63	19	0.91	0.788	-0.14	-0.34	0.408257	0.414399
High	Master Protein	Q04MN1	50S ribosomal protein L22 OS=Streptococcus pneumoniae serotype 2 (strain D39 / NCTC 7466) OX=373153 GN=rplV PE=3 SV=1	156.482	84	12	293	12	114	12.2	10.76	891.4	12	0.946	0.788	-0.08	-0.34	0.553735	0.413883
High	Master Protein	Q8DQ91	Type I restriction modification enzyme methylase subunit OS=Streptococcus pneumoniae (strain ATCC BAA-255 / R6) OX=171101 GN=hsdM PE=4 SV=1	121.383	55	25	107	25	497	56.6	5.14	333.2	25	1.012	0.789	0.02	-0.34	0.856798	0.415403
High	Master Protein	Q8DNT8	Protein translocase subunit SecA OS=Streptococcus pneumoniae (strain ATCC BAA-255 / R6) OX=171101 GN=secA PE=3 SV=1	333.736	74	53	317	53	837	95	5.59	934.58	53	1.02	0.789	0.03	-0.34	0.89435	0.41844
High	Master Protein	Q8CYE3	Uncharacterized protein OS=Streptococcus pneumoniae (strain ATCC BAA-255 / R6) OX=171101 GN=spr1610 PE=4 SV=1	6.476	9	2	2	2	372	42.1	7.97	6.54	2	1.073	0.789	0.1	-0.34	0.858163	0.220069
High	Master Protein	Q04JI4	Probable cell division protein WhiA OS=Streptococcus pneumoniae serotype 2 (strain D39 / NCTC 7466) OX=373153 GN=whiA PE=3 SV=1	7.145	10	2	5	2	303	34.1	6.47	19.09	2	0.936	0.79	-0.09	-0.34	0.513191	0.198515
High	Master Protein	Q8DNX8	Threonine--tRNA ligase OS=Streptococcus pneumoniae (strain ATCC BAA-255 / R6) OX=171101 GN=thrS PE=3 SV=2	267.885	66	38	239	38	647	74.7	5.44	790.41	38	0.976	0.79	-0.04	-0.34	0.68828	0.419987
High	Master Protein	A0A0H2ZP62	Peptidase, U32 family protein OS=Streptococcus pneumoniae serotype 2 (strain D39 / NCTC 7466) OX=373153 GN=SPD_1258 PE=4 SV=1	61.387	34	11	44	11	428	47.9	5.34	149.32	11	0.749	0.791	-0.42	-0.34	0.0435162	0.423991
High	Master Protein	Q8DPG8	Uncharacterized protein OS=Streptococcus pneumoniae (strain ATCC BAA-255 / R6) OX=171101 GN=spr1170 PE=4 SV=1	92.55	64	14	85	14	268	29.7	5.03	265.41	14	0.954	0.791	-0.07	-0.34	0.58933	0.423484
High	Master Protein	Q8DQY5	Putative ABC transporter ATP-binding protein spr0430 OS=Streptococcus pneumoniae (strain ATCC BAA-255 / R6) OX=171101 GN=spr0430 PE=3 SV=1	50.519	34	15	41	15	560	62.7	4.88	120.3	15	0.963	0.791	-0.05	-0.34	0.628478	0.359107
High	Master Protein	A0A0H2ZN74	Aspartokinase OS=Streptococcus pneumoniae serotype 2 (strain D39 / NCTC 7466) OX=373153 GN=SPD_0377 PE=3 SV=1	174.563	58	23	179	23	454	50.2	6.15	561.21	23	0.916	0.792	-0.13	-0.34	0.42975	0.429291
High	Master Protein	Q8DNA5	Aldehyde-alcohol dehydrogenase OS=Streptococcus pneumoniae (strain ATCC BAA-255 / R6) OX=171101 GN=adhE PE=3 SV=1	652.797	74	59	909	59	890	98.1	6.48	2874.74	59	0.788	0.793	-0.34	-0.33	0.0879022	0.430857
High	Master Protein	Q04MN5	50S ribosomal protein L4 OS=Streptococcus pneumoniae serotype 2 (strain D39 / NCTC 7466) OX=373153 GN=rplD PE=3 SV=1	134.679	83	17	266	17	207	22.1	9.99	722.06	17	0.795	0.793	-0.33	-0.34	0.0977175	0.430039
High	Master Protein	A0A0H2ZLT7	Efflux transporter, RND family protein, MFP subunit OS=Streptococcus pneumoniae serotype 2 (strain D39 / NCTC 7466) OX=373153 GN=SPD_0686 PE=3 SV=1	165.38	77	20	156	20	399	41.8	5.24	591.3	20	1.113	0.793	0.15	-0.33	0.68745	0.432105
High	Master Protein	A0A0H2ZPV5	Uncharacterized protein OS=Streptococcus pneumoniae serotype 2 (strain D39 / NCTC 7466) OX=373153 GN=SPD_0873 PE=4 SV=1	28.078	34	7	21	7	266	30.1	6.65	70.2	7	0.904	0.794	-0.14	-0.33	0.386715	0.345362
High	Master Protein	Q04MM5	50S ribosomal protein L24 OS=Streptococcus pneumoniae serotype 2 (strain D39 / NCTC 7466) OX=373153 GN=rplX PE=3 SV=1	105.96	73	10	188	10	101	11	9.91	580.75	10	0.936	0.794	-0.1	-0.33	0.512817	0.435265
High	Master Protein	Q8DNL4	Uncharacterized protein OS=Streptococcus pneumoniae (strain ATCC BAA-255 / R6) OX=171101 GN=ABC-N PE=4 SV=1	50.882	22	12	52	12	583	65.6	6.48	141.68	12	0.937	0.794	-0.09	-0.33	0.51737	0.433285
High	Master Protein	Q8DNE3	Possible rRNA/tRNA methylase OS=Streptococcus pneumoniae (strain ATCC BAA-255 / R6) OX=171101 GN=yjfA PE=3 SV=1	10.539	5	1	6	1	252	27.6	5.6	19.99	1	1.043	0.795	0.06	-0.33	0.993181	0.205766
High	Master Protein	A0A0H2ZMH1	O-methyltransferase OS=Streptococcus pneumoniae serotype 2 (strain D39 / NCTC 7466) OX=373153 GN=SPD_0867 PE=4 SV=1	35.784	42	9	30	9	237	26.9	5.27	67.19	9	0.761	0.796	-0.39	-0.33	0.0541372	0.300371
High	Master Protein	Q8DNF7	Transcriptional activator OS=Streptococcus pneumoniae (strain ATCC BAA-255 / R6) OX=171101 GN=plcR PE=4 SV=1	12.275	16	4	7	4	287	34.1	5.76	23.26	4	0.87	0.796	-0.2	-0.33	0.271368	0.258014
High	Master Protein	A0A0H2ZNY4	Endopeptidase La OS=Streptococcus pneumoniae serotype 2 (strain D39 / NCTC 7466) OX=373153 GN=SPD_1765 PE=3 SV=1	91.112	41	15	86	15	345	37.5	5.45	257.48	15	1.078	0.796	0.11	-0.33	0.833668	0.440276
High	Master Protein	Q8CZB4	Uncharacterized protein OS=Streptococcus pneumoniae (strain ATCC BAA-255 / R6) OX=171101 GN=spr0104 PE=4 SV=1	12.452	15	4	8	4	299	35.7	7.43	20.56	4	1.222	0.796	0.29	-0.33	0.329779	0.220476
High	Master Protein	A0A0H2ZNG0	Sucrose operon repressor OS=Streptococcus pneumoniae serotype 2 (strain D39 / NCTC 7466) OX=373153 GN=scrR PE=4 SV=1	13.323	15	4	5	4	321	35.2	6.27	13.48	4	0.898	0.797	-0.16	-0.33	0.362487	0.218158
High	Master Protein	M5N5R6	Uncharacterized protein OS=Streptococcus pneumoniae PNI0446 OX=1159102 GN=PNI0446_00957 PE=4 SV=1	34.552	52	10	32	10	176	21.1	9.22	76.24	10	0.966	0.797	-0.05	-0.33	0.642177	0.357583
High	Master Protein	Q8CWN4	Aspartate--tRNA ligase OS=Streptococcus pneumoniae (strain ATCC BAA-255 / R6) OX=171101 GN=aspS PE=3 SV=1	261.468	69	36	266	36	587	66.2	4.94	846.94	36	0.993	0.798	-0.01	-0.33	0.770654	0.449834
High	Master Protein	Q8DNC5	Uncharacterized protein OS=Streptococcus pneumoniae (strain ATCC BAA-255 / R6) OX=171101 GN=spr1811 PE=4 SV=1	53.214	27	11	42	11	472	53.2	7.3	130.66	11	1.076	0.799	0.11	-0.32	0.845892	0.387671
High	Master Protein	A0A0H2ZM62	Histidine kinase OS=Streptococcus pneumoniae serotype 2 (strain D39 / NCTC 7466) OX=373153 GN=SPD_2019 PE=4 SV=1	16.295	10	5	12	4	443	51	6.33	31.51	5	0.878	0.8	-0.19	-0.32	0.295096	0.233692
High	Master Protein	Q04J36	Ribonuclease Y OS=Streptococcus pneumoniae serotype 2 (strain D39 / NCTC 7466) OX=373153 GN=rny PE=3 SV=1	150.921	57	28	145	28	537	60.2	5.41	435.29	28	0.914	0.8	-0.13	-0.32	0.421505	0.457049
High	Master Protein	A0A0H2ZMZ3	Zinc ABC transporter, ATP-binding protein OS=Streptococcus pneumoniae serotype 2 (strain D39 / NCTC 7466) OX=373153 GN=adcC PE=4 SV=1	28.542	47	8	19	8	234	26.5	7.42	58	8	1.072	0.8	0.1	-0.32	0.863972	0.351185
High	Master Protein	A0A0H2ZQL5	Phosphotransferase enzyme family protein OS=Streptococcus pneumoniae serotype 2 (strain D39 / NCTC 7466) OX=373153 GN=SPD_0476 PE=4 SV=1	35.084	42	9	21	9	264	31.1	8.82	57.83	9	0.968	0.802	-0.05	-0.32	0.650657	0.280093
High	Master Protein	Q04J38	DNA-directed RNA polymerase subunit omega OS=Streptococcus pneumoniae serotype 2 (strain D39 / NCTC 7466) OX=373153 GN=rpoZ PE=3 SV=1	83.26	65	11	97	11	104	11.9	6.6	254.92	11	0.817	0.803	-0.29	-0.32	0.137315	0.467535
High	Master Protein	Q04I94	Arginine--tRNA ligase OS=Streptococcus pneumoniae serotype 2 (strain D39 / NCTC 7466) OX=373153 GN=argS PE=3 SV=1	314.753	74	36	310	36	563	63.4	5.15	1091.63	36	0.956	0.803	-0.07	-0.32	0.598205	0.467329
High	Master Protein	Q04KH2	DNA ligase OS=Streptococcus pneumoniae serotype 2 (strain D39 / NCTC 7466) OX=373153 GN=ligA PE=3 SV=1	152.363	57	32	136	32	652	72.2	5.08	447.9	32	0.972	0.803	-0.04	-0.32	0.669147	0.467746
High	Master Protein	Q04JK7	Asparagine--tRNA ligase OS=Streptococcus pneumoniae serotype 2 (strain D39 / NCTC 7466) OX=373153 GN=asnS PE=3 SV=1	158.056	53	23	146	23	447	51.1	5.06	410.91	23	0.979	0.803	-0.03	-0.32	0.70346	0.467548
High	Master Protein	Q04KU2	Bifunctional protein GlmU OS=Streptococcus pneumoniae serotype 2 (strain D39 / NCTC 7466) OX=373153 GN=glmU PE=3 SV=1	122.27	45	15	123	15	459	49.4	5.49	388.5	15	0.961	0.804	-0.06	-0.32	0.620863	0.471104
High	Master Protein	Q04IM6	Protein RecA OS=Streptococcus pneumoniae serotype 2 (strain D39 / NCTC 7466) OX=373153 GN=recA PE=3 SV=1	204.87	67	26	232	26	388	41.9	5.2	751.28	26	1.016	0.804	0.02	-0.31	0.875263	0.472095
High	Master Protein	Q8DPY6	ABC transporter substrate-binding protein-iron transport OS=Streptococcus pneumoniae (strain ATCC BAA-255 / R6) OX=171101 GN=ABC-SBP PE=1 SV=1	195.928	74	20	277	20	341	37.5	5.54	829.57	20	0.846	0.805	-0.24	-0.31	0.203289	0.474391
High	Master Protein	Q04MM3	30S ribosomal protein S14 OS=Streptococcus pneumoniae serotype 2 (strain D39 / NCTC 7466) OX=373153 GN=rpsN PE=3 SV=1	41.969	57	7	83	7	89	10.1	11.22	193.88	7	0.879	0.807	-0.19	-0.31	0.298318	0.484514
High	Master Protein	Q8DMX2	Inosine-5'-monophosphate dehydrogenase OS=Streptococcus pneumoniae (strain ATCC BAA-255 / R6) OX=171101 GN=imdH PE=3 SV=1	339.393	90	31	345	31	492	52.4	5.34	1290.07	31	0.99	0.807	-0.01	-0.31	0.754556	0.481615
High	Master Protein	A0A0H2ZNT4	Uncharacterized protein OS=Streptococcus pneumoniae serotype 2 (strain D39 / NCTC 7466) OX=373153 GN=SPD_1405 PE=4 SV=1	41.416	47	9	36	9	225	25.6	4.82	104.87	9	0.817	0.808	-0.29	-0.31	0.136065	0.451123
High	Master Protein	Q04LC6	Ribosome maturation factor RimM OS=Streptococcus pneumoniae serotype 2 (strain D39 / NCTC 7466) OX=373153 GN=rimM PE=3 SV=1	28.688	44	6	26	6	172	19.8	4.89	75.82	6	0.941	0.808	-0.09	-0.31	0.534351	0.336469
High	Master Protein	A0A0H2ZRH7	Cation-transporting ATPase, E1-E2 family protein OS=Streptococcus pneumoniae serotype 2 (strain D39 / NCTC 7466) OX=373153 GN=SPD_1927 PE=3 SV=1	19.622	10	7	15	7	687	77.5	5.81	35.03	7	0.975	0.809	-0.04	-0.31	0.685369	0.380011
High	Master Protein	A0A0H2ZMU3	Uncharacterized protein OS=Streptococcus pneumoniae serotype 2 (strain D39 / NCTC 7466) OX=373153 GN=SPD_0911 PE=4 SV=1	86.329	57	16	85	16	335	38.6	5.08	274.79	16	1.017	0.81	0.02	-0.3	0.883879	0.495617
High	Master Protein	P0A2Z5	ATP synthase subunit delta OS=Streptococcus pneumoniae (strain ATCC BAA-255 / R6) OX=171101 GN=atpH PE=1 SV=1	59.857	58	9	67	9	178	20.5	8.06	220.28	9	1.017	0.81	0.02	-0.3	0.881456	0.492773
High	Master Protein	Q8DPE1	Homoserine dehydrogenase OS=Streptococcus pneumoniae (strain ATCC BAA-255 / R6) OX=171101 GN=hom PE=3 SV=1	203.043	64	24	198	24	439	47.4	5.08	642.4	24	0.855	0.811	-0.23	-0.3	0.227114	0.496804
High	Master Protein	Q04KW9	Translation initiation factor IF-3 OS=Streptococcus pneumoniae serotype 2 (strain D39 / NCTC 7466) OX=373153 GN=infC PE=3 SV=1	55.762	40	10	54	10	185	21.2	9.85	184.1	10	0.919	0.811	-0.12	-0.3	0.442904	0.49969
High	Master Protein	Q04M63	Serine--tRNA ligase OS=Streptococcus pneumoniae serotype 2 (strain D39 / NCTC 7466) OX=373153 GN=serS PE=3 SV=1	249.363	73	25	281	25	424	47.7	5.08	903.65	25	1.046	0.812	0.07	-0.3	0.979422	0.502313
High	Master Protein	Q8DR68	ATP-dependent protease ATP-binding subunit OS=Streptococcus pneumoniae (strain ATCC BAA-255 / R6) OX=171101 GN=clpL PE=4 SV=1	139.331	51	28	114	27	701	77.6	5.03	381.88	28	1.178	0.812	0.24	-0.3	0.454361	0.500309
High	Master Protein	A0A0H2ZN94	PTS system, fructose specific IIABC components OS=Streptococcus pneumoniae serotype 2 (strain D39 / NCTC 7466) OX=373153 GN=SPD_0773 PE=4 SV=1	243.438	46	25	264	25	650	66.8	5.48	908.56	25	0.829	0.813	-0.27	-0.3	0.16172	0.506656
High	Master Protein	Q04KI4	50S ribosomal protein L21 OS=Streptococcus pneumoniae serotype 2 (strain D39 / NCTC 7466) OX=373153 GN=rplU PE=3 SV=1	45.842	73	5	145	5	104	11.2	9.86	473.55	5	0.933	0.813	-0.1	-0.3	0.500963	0.505358
High	Master Protein	Q8DPB3	Phosphate transport system permease protein PstA OS=Streptococcus pneumoniae (strain ATCC BAA-255 / R6) OX=171101 GN=pstA PE=3 SV=1	20.142	14	5	20	5	294	31.6	9.44	50.83	5	1.085	0.813	0.12	-0.3	0.805737	0.395069
High	Master Protein	Q8DR19	Trans-2-decenoyl-[acyl-carrier-protein] isomerase OS=Streptococcus pneumoniae (strain ATCC BAA-255 / R6) OX=171101 GN=fabM PE=1 SV=1	127.102	53	15	120	15	261	28.7	6.16	367.5	15	0.86	0.814	-0.22	-0.3	0.241716	0.509288
High	Master Protein	A0A0H2ZM63	Type I restriction-modification system, S subunit OS=Streptococcus pneumoniae serotype 2 (strain D39 / NCTC 7466) OX=373153 GN=hsdS PE=4 SV=1	77.665	41	19	74	18	522	59.6	5.9	198.11	19	0.893	0.814	-0.16	-0.3	0.34707	0.511012
High	Master Protein	A0A0H2ZQ77	UvrABC system protein A OS=Streptococcus pneumoniae serotype 2 (strain D39 / NCTC 7466) OX=373153 GN=uvrA PE=3 SV=1	105.737	34	26	77	26	943	104.1	6.4	249.88	26	0.893	0.815	-0.16	-0.29	0.346673	0.515142
High	Master Protein	Q8DQN1	Ribonuclease Z OS=Streptococcus pneumoniae (strain ATCC BAA-255 / R6) OX=171101 GN=rnz PE=3 SV=1	39.917	34	9	37	9	309	34.1	6.76	110.6	9	0.918	0.815	-0.12	-0.3	0.440398	0.459244
High	Master Protein	A0A0H2ZLT8	CBS domain membrane protein OS=Streptococcus pneumoniae serotype 2 (strain D39 / NCTC 7466) OX=373153 GN=SPD_1761 PE=4 SV=1	20.29	14	6	17	6	443	49.6	4.5	46.11	6	0.925	0.815	-0.11	-0.3	0.467624	0.338175
High	Master Protein	Q8DQ84	Pyruvate kinase OS=Streptococcus pneumoniae (strain ATCC BAA-255 / R6) OX=171101 GN=pykF PE=3 SV=1	524.356	83	39	1086	39	501	54.7	5.15	3617.51	39	0.984	0.815	-0.02	-0.3	0.725163	0.512388
High	Master Protein	A0A0H2ZPH6	L-threonine dehydratase OS=Streptococcus pneumoniae serotype 2 (strain D39 / NCTC 7466) OX=373153 GN=ilvA PE=3 SV=1	44.608	43	12	31	12	416	45.4	5.78	103.72	12	0.888	0.816	-0.17	-0.29	0.32824	0.402154
High	Master Protein	A0A0H2ZPV8	DNA topoisomerase 1 OS=Streptococcus pneumoniae serotype 2 (strain D39 / NCTC 7466) OX=373153 GN=topA PE=3 SV=1	106.031	37	23	86	23	695	78.6	9.16	280.75	23	0.87	0.817	-0.2	-0.29	0.269284	0.521012
High	Master Protein	Q04IA3	Glutamate--tRNA ligase OS=Streptococcus pneumoniae serotype 2 (strain D39 / NCTC 7466) OX=373153 GN=gltX PE=3 SV=1	266.437	67	34	289	9	486	55.9	5.05	870.4	34	0.956	0.817	-0.07	-0.29	0.596471	0.519771
High	Master Protein	A0A0H2ZNS9	Amino acid ABC transporter, amino acid-binding protein/permease protein OS=Streptococcus pneumoniae serotype 2 (strain D39 / NCTC 7466) OX=373153 GN=SPD_0412 PE=3 SV=1	130.292	46	20	106	20	521	57.4	5.48	416.81	20	1.018	0.817	0.03	-0.29	0.884601	0.52238
High	Master Protein	Q04K32	50S ribosomal protein L19 OS=Streptococcus pneumoniae serotype 2 (strain D39 / NCTC 7466) OX=373153 GN=rplS PE=3 SV=1	81.495	65	10	154	10	115	13.1	10.93	442.42	10	0.799	0.818	-0.32	-0.29	0.10361	0.524405
High	Master Protein	A0A0H2ZS09	RNA methylase family protein UPF0020, putative OS=Streptococcus pneumoniae serotype 2 (strain D39 / NCTC 7466) OX=373153 GN=SPD_0341 PE=3 SV=1	84.675	49	19	79	19	385	43.2	9.01	245.8	19	0.91	0.818	-0.14	-0.29	0.406789	0.525972
High	Master Protein	A0A0H2ZN44	Transcriptional activator, putative OS=Streptococcus pneumoniae serotype 2 (strain D39 / NCTC 7466) OX=373153 GN=SPD_1587 PE=4 SV=1	19.95	11	6	19	6	493	58.7	5.66	40.98	6	0.87	0.819	-0.2	-0.29	0.269835	0.347581
High	Master Protein	Q8DPQ6	Probable multidrug resistance protein NorM OS=Streptococcus pneumoniae (strain ATCC BAA-255 / R6) OX=171101 GN=norM PE=3 SV=1	6.737	4	3	9	3	453	50	9.47	9.63	3	0.926	0.82	-0.11	-0.29	0.471113	0.339539
High	Master Protein	A0A0H2ZPD2	Hydrolase, haloacid dehalogenase-like family protein OS=Streptococcus pneumoniae serotype 2 (strain D39 / NCTC 7466) OX=373153 GN=SPD_1034 PE=4 SV=1	76.645	56	10	95	10	237	27.2	4.96	316.12	10	0.986	0.82	-0.02	-0.29	0.73789	0.534311
High	Master Protein	Q8DQI7	Uncharacterized protein OS=Streptococcus pneumoniae (strain ATCC BAA-255 / R6) OX=171101 GN=spr0651 PE=4 SV=1	22.954	19	6	19	6	397	43.4	8.19	64	6	0.874	0.821	-0.19	-0.28	0.281453	0.338731
High	Master Protein	Q7CRB1	ATP synthase subunit alpha OS=Streptococcus pneumoniae (strain ATCC BAA-255 / R6) OX=171101 GN=atpA PE=1 SV=1	222.914	62	27	264	27	501	54.6	5.1	815.29	27	0.975	0.821	-0.04	-0.28	0.683466	0.538798
High	Master Protein	Q8DRL5	Uncharacterized protein OS=Streptococcus pneumoniae (strain ATCC BAA-255 / R6) OX=171101 GN=spr0058 PE=4 SV=1	83.917	48	14	101	14	252	29.6	6.89	272.31	14	1.352	0.821	0.43	-0.28	0.111448	0.536335
High	Master Protein	Q8DRQ1	Transcription-repair-coupling factor OS=Streptococcus pneumoniae (strain ATCC BAA-255 / R6) OX=171101 GN=mfd PE=1 SV=1	31.954	9	11	22	11	1169	134.7	5.64	51.77	11	0.824	0.822	-0.28	-0.28	0.150439	0.400751
High	Master Protein	Q8DMY0	Energy-coupling factor transporter ATP-binding protein EcfA2 OS=Streptococcus pneumoniae (strain ATCC BAA-255 / R6) OX=171101 GN=ecfA2 PE=3 SV=1	30.605	30	7	27	7	279	30.5	5.41	85.14	7	0.869	0.823	-0.2	-0.28	0.267897	0.424001
High	Master Protein	Q04KA9	Uridine kinase OS=Streptococcus pneumoniae serotype 2 (strain D39 / NCTC 7466) OX=373153 GN=udk PE=3 SV=1	43.261	44	8	40	8	212	24.5	5.87	116.17	8	1.026	0.823	0.04	-0.28	0.922701	0.424863
High	Master Protein	Q8DQN0	Uncharacterized protein OS=Streptococcus pneumoniae (strain ATCC BAA-255 / R6) OX=171101 GN=spr0592 PE=3 SV=1	32.171	37	7	22	7	251	27.8	7.59	70.7	7	0.896	0.824	-0.16	-0.28	0.357516	0.440578
High	Master Protein	Q8DR49	Phosphomevalonate kinase OS=Streptococcus pneumoniae (strain ATCC BAA-255 / R6) OX=171101 GN=mvaK2 PE=1 SV=1	19.969	19	5	13	5	335	37	5.05	47.67	5	1.006	0.824	0.01	-0.28	0.830548	0.362604
High	Master Protein	Q04ML0	50S ribosomal protein L17 OS=Streptococcus pneumoniae serotype 2 (strain D39 / NCTC 7466) OX=373153 GN=rplQ PE=3 SV=1	131.073	78	15	272	15	128	14.5	9.86	863.45	15	1.07	0.825	0.1	-0.28	0.872621	0.552189
High	Master Protein	Q8DPW5	Phosphoenolpyruvate carboxylase OS=Streptococcus pneumoniae (strain ATCC BAA-255 / R6) OX=171101 GN=ppc PE=3 SV=1	199.019	51	42	169	42	898	103.1	5.69	525.26	42	1.096	0.825	0.13	-0.28	0.755352	0.554391
High	Master Protein	Q8DQF8	Uncharacterized protein OS=Streptococcus pneumoniae (strain ATCC BAA-255 / R6) OX=171101 GN=ABC-NBD PE=1 SV=1	36.211	56	9	29	9	233	25.7	6.37	112.74	9	0.888	0.826	-0.17	-0.28	0.328255	0.454441
High	Master Protein	Q8CWV2	50S ribosomal protein L18 OS=Streptococcus pneumoniae (strain ATCC BAA-255 / R6) OX=171101 GN=rplR PE=3 SV=1	98.093	76	12	235	12	118	12.9	10.4	684.28	12	1.04	0.826	0.06	-0.28	0.990569	0.558352
High	Master Protein	Q04J43	Serine/threonine-protein kinase StkP OS=Streptococcus pneumoniae serotype 2 (strain D39 / NCTC 7466) OX=373153 GN=stkP PE=1 SV=1	150.561	54	29	119	29	659	72.2	8.5	376.82	29	1.083	0.826	0.11	-0.28	0.814349	0.55512
High	Master Protein	A0A0H2ZQJ6	Glycosyl transferase, group 2 family protein OS=Streptococcus pneumoniae serotype 2 (strain D39 / NCTC 7466) OX=373153 GN=SPD_1199 PE=4 SV=1	29.581	23	9	30	9	328	38.1	6.3	69.32	9	1.083	0.826	0.12	-0.28	0.812246	0.458733
High	Master Protein	Q04MM1	50S ribosomal protein L6 OS=Streptococcus pneumoniae serotype 2 (strain D39 / NCTC 7466) OX=373153 GN=rplF PE=3 SV=1	175.972	74	13	377	13	178	19.4	9.52	1292.94	13	0.894	0.827	-0.16	-0.27	0.349982	0.562284
High	Master Protein	Q8CWT6	Glucose-1-phosphate thymidylyltransferase OS=Streptococcus pneumoniae (strain ATCC BAA-255 / R6) OX=171101 GN=cps2L PE=3 SV=1	12.864	16	4	10	4	289	32.2	4.89	34.29	4	1.035	0.827	0.05	-0.27	0.967357	0.336599
High	Master Protein	Q04IB3	Queuine tRNA-ribosyltransferase OS=Streptococcus pneumoniae serotype 2 (strain D39 / NCTC 7466) OX=373153 GN=tgt PE=3 SV=1	91.282	47	14	83	14	380	43.1	6.74	260.89	14	0.933	0.828	-0.1	-0.27	0.499458	0.569079
High	Master Protein	A0A0H2ZP82	Pneumococcal histidine triad protein D OS=Streptococcus pneumoniae serotype 2 (strain D39 / NCTC 7466) OX=373153 GN=phtD PE=1 SV=1	237.572	51	36	228	17	853	95.2	5.4	723.67	36	0.965	0.828	-0.05	-0.27	0.63945	0.564807
High	Master Protein	Q8DRA5	DNA polymerase III PolC-type OS=Streptococcus pneumoniae (strain ATCC BAA-255 / R6) OX=171101 GN=polC PE=3 SV=1	46.503	13	14	35	14	1463	164.7	5.22	125.64	14	0.982	0.829	-0.03	-0.27	0.717972	0.450382
High	Master Protein	P59660	Ribonuclease HIII OS=Streptococcus pneumoniae (strain ATCC BAA-255 / R6) OX=171101 GN=rnhC PE=3 SV=2	41.147	34	10	34	10	290	31.8	8.4	99.43	10	0.939	0.83	-0.09	-0.27	0.526339	0.569782
High	Master Protein	Q8DPS8	Thermostable pullulanase OS=Streptococcus pneumoniae (strain ATCC BAA-255 / R6) OX=171101 GN=pulI PE=3 SV=1	163.424	47	27	122	27	759	86.5	5.35	385.91	27	1.014	0.83	0.02	-0.27	0.865792	0.573665
High	Master Protein	Q8CYZ8	Uncharacterized protein OS=Streptococcus pneumoniae (strain ATCC BAA-255 / R6) OX=171101 GN=spr0669 PE=4 SV=1	41.473	32	9	30	9	271	31.1	4.81	105.33	9	0.704	0.832	-0.51	-0.27	0.0165136	0.527821
High	Master Protein	Q8DQB4	DNA topoisomerase 4 subunit A OS=Streptococcus pneumoniae (strain ATCC BAA-255 / R6) OX=171101 GN=parC PE=3 SV=1	61.818	23	18	58	17	826	93.4	5.68	159.79	18	0.876	0.832	-0.19	-0.26	0.288481	0.582128
High	Master Protein	A0A0H2ZP56	Glycosyl transferase, group 1 family protein OS=Streptococcus pneumoniae serotype 2 (strain D39 / NCTC 7466) OX=373153 GN=SPD_1200 PE=4 SV=1	28.859	19	7	25	7	366	42.5	5.95	78.04	7	0.908	0.832	-0.14	-0.26	0.401708	0.561592
High	Master Protein	A0A0H2ZMC0	3-oxoacyl-(Acyl-carrier-protein) reductase OS=Streptococcus pneumoniae serotype 2 (strain D39 / NCTC 7466) OX=373153 GN=fabG PE=4 SV=1	176.543	78	14	210	14	243	25.8	5.68	708.81	14	0.97	0.832	-0.04	-0.27	0.663013	0.58097
High	Master Protein	Q8DPN5	Elongation factor 4 OS=Streptococcus pneumoniae (strain ATCC BAA-255 / R6) OX=171101 GN=lepA PE=3 SV=1	147.188	53	25	131	25	607	67.6	5.21	395.71	25	0.926	0.833	-0.11	-0.26	0.469239	0.58637
High	Master Protein	Q8DNX1	GTP pyrophosphokinase OS=Streptococcus pneumoniae (strain ATCC BAA-255 / R6) OX=171101 GN=relA PE=3 SV=1	90.325	31	21	72	21	740	84.6	7.81	203.79	21	0.937	0.833	-0.09	-0.26	0.516773	0.584404
High	Master Protein	Q04ML5	Adenylate kinase OS=Streptococcus pneumoniae serotype 2 (strain D39 / NCTC 7466) OX=373153 GN=adk PE=1 SV=1	172.61	67	17	206	16	212	23.7	5.1	630.6	17	0.907	0.834	-0.14	-0.26	0.396982	0.589863
High	Master Protein	A0A0H2ZMQ2	Acetyl-coenzyme A carboxylase carboxyl transferase subunit beta OS=Streptococcus pneumoniae serotype 2 (strain D39 / NCTC 7466) OX=373153 GN=accD PE=3 SV=1	127.998	73	19	121	19	288	31.8	8.62	382.52	19	1.042	0.834	0.06	-0.26	0.999674	0.5899
High	Master Protein	A0A0H2ZQ22	Membrane protein, putative OS=Streptococcus pneumoniae serotype 2 (strain D39 / NCTC 7466) OX=373153 GN=SPD_1717 PE=4 SV=1	32.981	21	4	22	4	224	24.9	8.22	76.74	4	1.142	0.834	0.19	-0.26	0.576314	0.467375
High	Master Protein	Q04IS6	UPF0154 protein SPD_1662 OS=Streptococcus pneumoniae serotype 2 (strain D39 / NCTC 7466) OX=373153 GN=SPD_1662 PE=3 SV=1	47.794	56	6	69	6	82	9.1	10.07	172	6	0.746	0.836	-0.42	-0.26	0.0411614	0.598015
High	Master Protein	A0A0H2ZPC6	Lipoprotein OS=Streptococcus pneumoniae serotype 2 (strain D39 / NCTC 7466) OX=373153 GN=SPD_0151 PE=3 SV=1	167.316	80	23	157	23	284	31.1	5.63	526.21	23	0.841	0.836	-0.25	-0.26	0.190623	0.597034
High	Master Protein	Q8DNW4	Isoleucine--tRNA ligase OS=Streptococcus pneumoniae (strain ATCC BAA-255 / R6) OX=171101 GN=ileS PE=3 SV=1	326.571	50	43	357	43	930	105.4	5.03	1159.12	43	1.017	0.836	0.02	-0.26	0.881439	0.595792
High	Master Protein	A0A0H2ZMD8	Aminotransferase, class V OS=Streptococcus pneumoniae serotype 2 (strain D39 / NCTC 7466) OX=373153 GN=SPD_0776 PE=3 SV=1	22.878	16	6	16	6	380	41.7	7.61	38.07	6	1.054	0.836	0.08	-0.26	0.946259	0.454712
High	Master Protein	A0A0H2ZNQ5	Ribonuclease R OS=Streptococcus pneumoniae serotype 2 (strain D39 / NCTC 7466) OX=373153 GN=rnr PE=3 SV=1	93.067	30	23	70	23	784	89.1	7.61	187.67	23	0.834	0.837	-0.26	-0.26	0.17443	0.601815
High	Master Protein	A0A0H2ZMZ1	S1 RNA binding domain OS=Streptococcus pneumoniae serotype 2 (strain D39 / NCTC 7466) OX=373153 GN=SPD_0802 PE=4 SV=1	123.185	60	36	101	36	709	78.7	5.78	325.51	36	0.894	0.837	-0.16	-0.26	0.349525	0.602756
High	Master Protein	A0A0H2ZN36	ABC transporter, ATP-binding protein OS=Streptococcus pneumoniae serotype 2 (strain D39 / NCTC 7466) OX=373153 GN=SPD_0671 PE=4 SV=1	74.968	42	18	62	18	513	58.4	5.33	201.52	18	0.947	0.837	-0.08	-0.26	0.559075	0.600427
High	Master Protein	A0A0H2ZLC6	Pur operon repressor PurR OS=Streptococcus pneumoniae serotype 2 (strain D39 / NCTC 7466) OX=373153 GN=purR PE=4 SV=1	104.416	76	17	84	17	275	30.2	5.87	332.79	17	1.094	0.837	0.13	-0.26	0.767551	0.60578
High	Master Protein	Q8DQ55	Ribosomal RNA small subunit methyltransferase I OS=Streptococcus pneumoniae (strain ATCC BAA-255 / R6) OX=171101 GN=rsmI PE=3 SV=1	26.764	29	8	22	8	289	32.4	5.33	56.7	8	0.918	0.838	-0.12	-0.25	0.439245	0.482949
High	Master Protein	Q8CWS5	Lysine--tRNA ligase OS=Streptococcus pneumoniae (strain ATCC BAA-255 / R6) OX=171101 GN=lysS PE=3 SV=1	213.404	56	32	194	32	496	56.6	5.49	550.59	32	0.938	0.838	-0.09	-0.26	0.51927	0.603519
High	Master Protein	Q8DP65	Glycine--tRNA ligase alpha subunit OS=Streptococcus pneumoniae (strain ATCC BAA-255 / R6) OX=171101 GN=glyQ PE=3 SV=1	70.857	40	12	80	12	305	34.9	4.83	254	12	1.098	0.838	0.14	-0.25	0.747204	0.604766
High	Master Protein	A0A0H2ZN97	Methionine--tRNA ligase OS=Streptococcus pneumoniae serotype 2 (strain D39 / NCTC 7466) OX=373153 GN=metG PE=3 SV=1	238.454	68	37	236	37	665	75.6	4.98	724.08	37	0.966	0.839	-0.05	-0.25	0.644452	0.608103
High	Master Protein	Q8DNZ9	Uncharacterized protein OS=Streptococcus pneumoniae (strain ATCC BAA-255 / R6) OX=171101 GN=spr1443 PE=4 SV=1	61.94	34	13	46	13	447	49.5	6.55	154.78	13	1.082	0.839	0.11	-0.25	0.817755	0.602411
High	Master Protein	Q8DMX7	Uncharacterized protein OS=Streptococcus pneumoniae (strain ATCC BAA-255 / R6) OX=171101 GN=spr2028 PE=4 SV=1	49.995	35	7	39	7	276	30.5	5.19	143.08	7	0.998	0.84	0	-0.25	0.791389	0.616965
High	Master Protein	Q04HV7	Energy-coupling factor transporter ATP-binding protein EcfA1 OS=Streptococcus pneumoniae serotype 2 (strain D39 / NCTC 7466) OX=373153 GN=ecfA1 PE=3 SV=1	28.579	31	7	27	7	275	31.1	5.08	81.03	7	1.128	0.84	0.17	-0.25	0.627969	0.508064
High	Master Protein	Q8CYJ8	Endolytic murein transglycosylase OS=Streptococcus pneumoniae (strain ATCC BAA-255 / R6) OX=171101 GN=mltG PE=3 SV=1	329.029	78	33	375	33	551	60.8	5.16	1242.81	33	1.027	0.841	0.04	-0.25	0.92996	0.618863
High	Master Protein	Q8DNB6	Penicillin-binding protein 2a OS=Streptococcus pneumoniae (strain ATCC BAA-255 / R6) OX=171101 GN=pbp2a PE=4 SV=1	127.022	41	24	95	24	731	80.7	6.02	353.06	24	1.072	0.841	0.1	-0.25	0.862788	0.619142
High	Master Protein	Q8DPV9	Alpha-galactosylglucosyldiacylglycerol synthase OS=Streptococcus pneumoniae (strain ATCC BAA-255 / R6) OX=171101 GN=cpoA PE=1 SV=1	19.19	16	6	15	6	374	43.1	8.37	41.27	6	0.881	0.842	-0.18	-0.25	0.305161	0.459744
High	Master Protein	Q8DP63	Peptidoglycan-N-acetylglucosamine deacetylase OS=Streptococcus pneumoniae (strain ATCC BAA-255 / R6) OX=171101 GN=pgdA PE=1 SV=1	73.679	39	17	62	17	463	52.6	5.67	177.31	17	0.938	0.842	-0.09	-0.25	0.520694	0.622181
High	Master Protein	Q8DQI6	DegV domain-containing protein spr0652 OS=Streptococcus pneumoniae (strain ATCC BAA-255 / R6) OX=171101 GN=spr0652 PE=3 SV=1	123.404	66	17	150	17	281	30.6	4.97	422.7	17	0.95	0.844	-0.07	-0.24	0.572906	0.631332
High	Master Protein	A0A0H2ZN18	Biotin carboxyl carrier protein of acetyl-CoA carboxylase OS=Streptococcus pneumoniae serotype 2 (strain D39 / NCTC 7466) OX=373153 GN=accB PE=4 SV=1	64.898	35	5	78	5	161	17	4.53	238.31	5	0.953	0.844	-0.07	-0.25	0.584874	0.627773
High	Master Protein	A0A0H2ZQS9	Uncharacterized protein OS=Streptococcus pneumoniae serotype 2 (strain D39 / NCTC 7466) OX=373153 GN=SPD_0403 PE=4 SV=1	297.513	67	31	332	31	555	60.2	4.55	1085.25	31	0.965	0.844	-0.05	-0.24	0.637474	0.630738
High	Master Protein	Q8DR97	Phosphotransferase system, mannose-specific EIIAB OS=Streptococcus pneumoniae (strain ATCC BAA-255 / R6) OX=171101 GN=manL PE=4 SV=1	257.79	70	25	338	25	332	35.8	5.29	975.44	25	1.003	0.844	0	-0.24	0.816917	0.62925
High	Master Protein	Q8DRB0	Proline--tRNA ligase OS=Streptococcus pneumoniae (strain ATCC BAA-255 / R6) OX=171101 GN=proS PE=3 SV=1	293.784	75	34	286	34	617	68.6	5.1	953.46	34	1.038	0.844	0.05	-0.25	0.979565	0.628475
High	Master Protein	P66855	Single-stranded DNA-binding protein OS=Streptococcus pneumoniae (strain ATCC BAA-255 / R6) OX=171101 GN=ssb PE=3 SV=1	66.621	84	9	71	9	156	17.3	5.57	261.31	9	0.967	0.845	-0.05	-0.24	0.646466	0.636736
High	Master Protein	Q8DQ61	Glutamate 5-kinase OS=Streptococcus pneumoniae (strain ATCC BAA-255 / R6) OX=171101 GN=proB PE=3 SV=2	39.172	33	8	27	8	369	39.9	5.64	109.72	8	1.02	0.845	0.03	-0.24	0.896788	0.418229
High	Master Protein	Q04M58	3-oxoacyl-[acyl-carrier-protein] synthase 3 OS=Streptococcus pneumoniae serotype 2 (strain D39 / NCTC 7466) OX=373153 GN=fabH PE=3 SV=1	72.995	50	10	70	10	324	34.9	5.02	290.83	10	1.056	0.845	0.08	-0.24	0.936755	0.629327
High	Master Protein	A0A0H2ZNB2	Trehalose operon repressor OS=Streptococcus pneumoniae serotype 2 (strain D39 / NCTC 7466) OX=373153 GN=treR PE=4 SV=1	8.822	11	3	5	3	236	27.6	8.57	7.91	3	1.05	0.846	0.07	-0.24	0.964421	0.370464
High	Master Protein	A0A0H2ZRD5	Glycosyl transferase, putative OS=Streptococcus pneumoniae serotype 2 (strain D39 / NCTC 7466) OX=373153 GN=SPD_1620 PE=4 SV=1	33.929	41	7	21	7	230	26.8	9.23	74.94	7	0.855	0.847	-0.23	-0.24	0.227323	0.47201
High	Master Protein	Q8DRJ3	Uncharacterized protein OS=Streptococcus pneumoniae (strain ATCC BAA-255 / R6) OX=171101 GN=spr0091 PE=4 SV=1	20.602	14	6	16	6	385	44.2	9.31	45.37	6	0.93	0.847	-0.11	-0.24	0.485413	0.485524
High	Master Protein	A0A0H2ZNE6	Phosphate import ATP-binding protein PstB OS=Streptococcus pneumoniae serotype 2 (strain D39 / NCTC 7466) OX=373153 GN=pstB PE=3 SV=1	99.558	64	16	95	16	267	30.3	6.89	276.47	16	1.066	0.847	0.09	-0.24	0.887076	0.641867
High	Master Protein	Q8CWS9	50S ribosomal protein L11 OS=Streptococcus pneumoniae (strain ATCC BAA-255 / R6) OX=171101 GN=rplK PE=3 SV=1	128.151	88	14	364	14	141	14.8	9.7	1044.55	14	0.814	0.848	-0.3	-0.24	0.130683	0.645469
High	Master Protein	Q8CY80	Uncharacterized protein OS=Streptococcus pneumoniae (strain ATCC BAA-255 / R6) OX=171101 GN=spr1879 PE=4 SV=1	38.516	28	10	31	10	425	49.1	4.77	98.68	10	0.956	0.848	-0.06	-0.24	0.600021	0.621275
High	Master Protein	Q8DPN3	DNA repair protein RecN OS=Streptococcus pneumoniae (strain ATCC BAA-255 / R6) OX=171101 GN=recN PE=3 SV=1	70.624	38	18	53	18	555	62.8	5.01	157.4	18	1.055	0.848	0.08	-0.24	0.939966	0.609897
High	Master Protein	Q8DPH1	Signal recognition particle protein OS=Streptococcus pneumoniae (strain ATCC BAA-255 / R6) OX=171101 GN=ffh PE=3 SV=1	191.583	61	29	187	29	523	57.7	8.07	597.57	29	1.076	0.848	0.11	-0.24	0.841944	0.648098
High	Master Protein	Q8DQI1	ABC transporter substrate-binding protein-branched chain amino acid transport OS=Streptococcus pneumoniae (strain ATCC BAA-255 / R6) OX=171101 GN=livJ PE=4 SV=1	165.572	75	19	132	19	386	40.4	5.4	538.44	19	0.949	0.849	-0.08	-0.24	0.568275	0.65095
High	Master Protein	Q8DPL5	Formate--tetrahydrofolate ligase OS=Streptococcus pneumoniae (strain ATCC BAA-255 / R6) OX=171101 GN=fhs PE=3 SV=1	86.414	39	15	74	15	556	59.6	5.44	278.96	15	0.952	0.849	-0.07	-0.24	0.582342	0.649562
High	Master Protein	Q8DRB3	Isoprenyl transferase OS=Streptococcus pneumoniae (strain ATCC BAA-255 / R6) OX=171101 GN=uppS PE=1 SV=2	42.506	44	9	37	9	252	28.7	6.71	95.14	9	0.982	0.849	-0.03	-0.24	0.715586	0.619797
High	Master Protein	Q8CZ70	UPF0371 protein spr0309 OS=Streptococcus pneumoniae (strain ATCC BAA-255 / R6) OX=171101 GN=spr0309 PE=3 SV=1	187.616	69	28	181	28	494	55	5.76	644.41	28	1.021	0.849	0.03	-0.24	0.899677	0.649879
High	Master Protein	A0A0H2ZQT7	VicX protein OS=Streptococcus pneumoniae serotype 2 (strain D39 / NCTC 7466) OX=373153 GN=vicX PE=4 SV=1	12.61	15	4	12	4	269	29.9	6.24	31.34	4	1.026	0.849	0.04	-0.24	0.923338	0.415441
High	Master Protein	Q8DP30	Uncharacterized protein OS=Streptococcus pneumoniae (strain ATCC BAA-255 / R6) OX=171101 GN=spr1391 PE=3 SV=1	42.607	55	10	26	10	249	28.3	6.04	85.87	10	0.914	0.851	-0.13	-0.23	0.423457	0.588329
High	Master Protein	Q8DP39	SWF/SNF family ATP-dependent RNA helicase OS=Streptococcus pneumoniae (strain ATCC BAA-255 / R6) OX=171101 GN=snf PE=4 SV=1	25.537	9	9	20	9	1032	118.1	5.06	53.04	9	0.928	0.851	-0.11	-0.23	0.477137	0.522574
High	Master Protein	Q04II4	Ribosomal RNA small subunit methyltransferase A OS=Streptococcus pneumoniae serotype 2 (strain D39 / NCTC 7466) OX=373153 GN=rsmA PE=3 SV=1	118.368	58	15	107	15	290	32.2	6.43	354.06	15	0.939	0.851	-0.09	-0.23	0.522494	0.657652
High	Master Protein	A0A0H2ZNH8	DNA polymerase III subunit gamma/tau OS=Streptococcus pneumoniae serotype 2 (strain D39 / NCTC 7466) OX=373153 GN=dnaX PE=3 SV=1	67.709	36	14	66	14	551	60.8	5.39	230.93	14	0.961	0.851	-0.06	-0.23	0.621265	0.660647
High	Master Protein	P0A2Z3	ATP synthase subunit b OS=Streptococcus pneumoniae (strain ATCC BAA-255 / R6) OX=171101 GN=atpF PE=1 SV=1	140.463	77	17	198	17	164	18	5.43	511.17	17	1.047	0.851	0.07	-0.23	0.976052	0.657907
High	Master Protein	A0A0H2ZPR8	DEAD-box ATP-dependent RNA helicase CshB OS=Streptococcus pneumoniae serotype 2 (strain D39 / NCTC 7466) OX=373153 GN=cshB PE=3 SV=1	86.87	51	20	72	20	447	50.8	9.63	203.96	20	0.876	0.853	-0.19	-0.23	0.28969	0.668035
High	Master Protein	Q8DNI7	Dextran glucosidase OS=Streptococcus pneumoniae (strain ATCC BAA-255 / R6) OX=171101 GN=dexS PE=4 SV=1	139.409	46	20	142	20	541	62.8	4.93	451.81	20	0.794	0.854	-0.33	-0.23	0.0965547	0.673267
High	Master Protein	A0A0H2ZNQ2	ABC transporter, ATP-binding/permease protein OS=Streptococcus pneumoniae serotype 2 (strain D39 / NCTC 7466) OX=373153 GN=SPD_1191 PE=4 SV=1	12.583	10	6	9	6	583	64.8	7.37	14.37	6	0.828	0.854	-0.27	-0.23	0.159372	0.401771
High	Master Protein	A0A0H2ZRM7	Maltodextrin ABC transporter, permease protein OS=Streptococcus pneumoniae serotype 2 (strain D39 / NCTC 7466) OX=373153 GN=malD PE=3 SV=1	33.096	29	7	34	7	280	31.5	9.57	103.43	7	1.32	0.854	0.4	-0.23	0.147954	0.565492
High	Master Protein	A0A0H2ZMX8	ABC transporter, ATP-binding/permease protein OS=Streptococcus pneumoniae serotype 2 (strain D39 / NCTC 7466) OX=373153 GN=SPD_1192 PE=4 SV=1	16.695	8	3	9	3	574	64.3	7.14	27.48	3	0.834	0.855	-0.26	-0.23	0.172474	0.440619
High	Master Protein	A0A0H2ZN35	Adhesion lipoprotein OS=Streptococcus pneumoniae serotype 2 (strain D39 / NCTC 7466) OX=373153 GN=lmb PE=3 SV=1	73.661	56	15	62	15	305	33.9	5.36	182.81	15	0.965	0.855	-0.05	-0.23	0.640325	0.675075
High	Master Protein	Q8DQR3	Ribonuclease J OS=Streptococcus pneumoniae (strain ATCC BAA-255 / R6) OX=171101 GN=rnj PE=3 SV=1	117.07	53	22	98	22	553	61.1	5.57	331.71	22	0.975	0.855	-0.04	-0.23	0.68306	0.674178
High	Master Protein	Q8DQE5	Septation ring formation regulator EzrA OS=Streptococcus pneumoniae (strain ATCC BAA-255 / R6) OX=171101 GN=ezrA PE=3 SV=2	226.932	57	29	260	29	575	66.5	4.64	838.56	29	1.099	0.855	0.14	-0.23	0.744479	0.67464
High	Master Protein	Q8DPV8	GTPase Obg OS=Streptococcus pneumoniae (strain ATCC BAA-255 / R6) OX=171101 GN=obg PE=3 SV=1	155.677	76	29	151	29	436	48.4	5.06	448.55	29	0.944	0.856	-0.08	-0.22	0.547798	0.681601
High	Master Protein	Q8DPR3	Ribonuclease HII OS=Streptococcus pneumoniae (strain ATCC BAA-255 / R6) OX=171101 GN=rnhB PE=3 SV=1	31.659	32	8	21	8	259	28.5	6.95	67.45	8	0.964	0.856	-0.05	-0.23	0.635936	0.54127
High	Master Protein	A0A0H2ZR72	PTS system, IIA component OS=Streptococcus pneumoniae serotype 2 (strain D39 / NCTC 7466) OX=373153 GN=SPD_1833 PE=4 SV=1	17.692	33	4	17	4	102	11.4	4.91	58.7	4	0.665	0.858	-0.59	-0.22	0.00600038	0.472999
High	Master Protein	A0A0H2ZQ80	ABC transporter, ATP-binding protein OS=Streptococcus pneumoniae serotype 2 (strain D39 / NCTC 7466) OX=373153 GN=SPD_0998 PE=4 SV=1	106.233	42	20	79	20	633	72	4.93	272.61	20	0.95	0.858	-0.07	-0.22	0.571872	0.687171
High	Master Protein	A0A0H2ZQE1	DNA polymerase I OS=Streptococcus pneumoniae serotype 2 (strain D39 / NCTC 7466) OX=373153 GN=polA PE=3 SV=1	168.626	47	36	140	36	877	99.1	5.07	470.1	36	0.992	0.858	-0.01	-0.22	0.765043	0.686271
High	Master Protein	P65240	Ribose-phosphate pyrophosphokinase 1 OS=Streptococcus pneumoniae (strain ATCC BAA-255 / R6) OX=171101 GN=prs1 PE=3 SV=1	117.312	49	14	144	13	322	35.4	6.02	451.68	14	1.047	0.858	0.07	-0.22	0.9782	0.686777
High	Master Protein	A0A0H2ZNC0	1,4-beta-N-acetylmuramidase, putative OS=Streptococcus pneumoniae serotype 2 (strain D39 / NCTC 7466) OX=373153 GN=lytC PE=4 SV=1	146.914	58	26	139	26	490	57.4	6.33	449.71	26	0.607	0.859	-0.72	-0.22	0.000963345	0.691438
High	Master Protein	Q8DPZ6	Thymidine kinase OS=Streptococcus pneumoniae (strain ATCC BAA-255 / R6) OX=171101 GN=tdk PE=3 SV=1	5.981	11	2	3	2	199	22.8	5.99	4.61	2	0.848	0.859	-0.24	-0.22	0.206788	0.385258
High	Master Protein	A0A0H2ZN21	Spermidine/putrescine ABC transporter, spermidine/putrescine-binding protein OS=Streptococcus pneumoniae serotype 2 (strain D39 / NCTC 7466) OX=373153 GN=potD PE=4 SV=1	16.945	16	4	9	4	356	41	4.78	28.61	4	0.85	0.859	-0.23	-0.22	0.212863	0.393258
High	Master Protein	A0A0H2ZPG7	Mid-cell-anchored protein Z OS=Streptococcus pneumoniae serotype 2 (strain D39 / NCTC 7466) OX=373153 GN=mapZ PE=3 SV=1	114.026	32	16	109	16	464	51.5	4.81	333.9	16	1.002	0.859	0	-0.22	0.809322	0.691754
High	Master Protein	Q8DRM1	Bifunctional purine biosynthesis protein PurH OS=Streptococcus pneumoniae (strain ATCC BAA-255 / R6) OX=171101 GN=purH PE=3 SV=2	18.236	9	5	11	5	515	56.3	5.11	30.7	5	1.241	0.859	0.31	-0.22	0.284432	0.41472
High	Master Protein	Q8DQ29	SsrA-binding protein OS=Streptococcus pneumoniae (strain ATCC BAA-255 / R6) OX=171101 GN=smpB PE=3 SV=1	14.664	23	5	14	5	155	17.7	9.96	27.1	5	0.854	0.86	-0.23	-0.22	0.223358	0.579898
High	Master Protein	Q04HS5	UDP-N-acetylmuramate--L-alanine ligase OS=Streptococcus pneumoniae serotype 2 (strain D39 / NCTC 7466) OX=373153 GN=murC PE=3 SV=1	146.002	63	21	137	21	444	49.8	5.77	438.47	21	0.957	0.86	-0.06	-0.22	0.60471	0.696854
High	Master Protein	Q8DR59	Penicillin-binding protein 1A OS=Streptococcus pneumoniae (strain ATCC BAA-255 / R6) OX=171101 GN=pbpA PE=1 SV=1	201.324	54	32	151	32	719	79.7	5.6	502.82	32	0.997	0.86	0	-0.22	0.785684	0.697419
High	Master Protein	Q04MU2	tRNA N6-adenosine threonylcarbamoyltransferase OS=Streptococcus pneumoniae serotype 2 (strain D39 / NCTC 7466) OX=373153 GN=tsaD PE=3 SV=1	45.6	38	9	36	9	336	36.2	4.88	127.23	9	1.003	0.86	0	-0.22	0.815653	0.662453
High	Master Protein	Q04KY1	Uridylate kinase OS=Streptococcus pneumoniae serotype 2 (strain D39 / NCTC 7466) OX=373153 GN=pyrH PE=3 SV=1	90.143	69	13	78	13	245	26.4	5.35	309.25	13	1.036	0.86	0.05	-0.22	0.971568	0.698022
High	Master Protein	Q04MQ9	Holliday junction ATP-dependent DNA helicase RuvA OS=Streptococcus pneumoniae serotype 2 (strain D39 / NCTC 7466) OX=373153 GN=ruvA PE=3 SV=1	6.456	12	2	4	2	197	21.5	7.46	15.85	2	1.057	0.86	0.08	-0.22	0.931647	0.394168
High	Master Protein	Q8CZB9	Uncharacterized protein OS=Streptococcus pneumoniae (strain ATCC BAA-255 / R6) OX=171101 GN=spr0087 PE=4 SV=1	11.82	11	4	10	4	320	36.4	7.36	29.5	4	1.17	0.86	0.23	-0.22	0.477617	0.473509
High	Master Protein	Q8DQC2	Uncharacterized protein OS=Streptococcus pneumoniae (strain ATCC BAA-255 / R6) OX=171101 GN=spr0747 PE=4 SV=1	360.401	65	23	641	23	374	39.5	5.66	2215.04	23	0.974	0.861	-0.04	-0.22	0.680671	0.702838
High	Master Protein	Q8CYN1	Uncharacterized protein OS=Streptococcus pneumoniae (strain ATCC BAA-255 / R6) OX=171101 GN=spr1221 PE=4 SV=1	142.607	63	21	151	21	344	38.7	7.96	490.61	21	1.087	0.861	0.12	-0.22	0.796416	0.699562
High	Master Protein	Q8DNT6	Uncharacterized protein OS=Streptococcus pneumoniae (strain ATCC BAA-255 / R6) OX=171101 GN=spr1550 PE=4 SV=1	40.358	27	9	37	9	283	33.6	7.05	117.83	9	1.143	0.861	0.19	-0.22	0.573013	0.65226
High	Master Protein	A0A0H2ZPB0	Membrane protein, putative OS=Streptococcus pneumoniae serotype 2 (strain D39 / NCTC 7466) OX=373153 GN=SPD_0751 PE=4 SV=1	29.485	28	6	31	6	229	25	9.11	77.31	6	1.066	0.862	0.09	-0.21	0.886886	0.625448
High	Master Protein	Q8CWW0	tRNA-specific 2-thiouridylase MnmA OS=Streptococcus pneumoniae (strain ATCC BAA-255 / R6) OX=171101 GN=mnmA PE=3 SV=2	93.435	56	15	96	15	373	41.6	5.41	330.24	15	0.965	0.863	-0.05	-0.21	0.640885	0.7076
High	Master Protein	Q8DQT2	5-methyltetrahydropteroyltriglutamate--homocysteine methyltransferase OS=Streptococcus pneumoniae (strain ATCC BAA-255 / R6) OX=171101 GN=metE PE=3 SV=2	55.893	25	16	37	16	749	84.7	5.08	118.95	16	0.983	0.863	-0.02	-0.21	0.722257	0.643965
High	Master Protein	Q8DNV8	Cell division protein FtsA OS=Streptococcus pneumoniae (strain ATCC BAA-255 / R6) OX=171101 GN=ftsA PE=3 SV=1	229.242	76	26	266	26	457	49.4	5.19	895.63	26	1.094	0.864	0.13	-0.21	0.766346	0.71201
High	Master Protein	A0A0H2ZMG2	Acetyltransferase, GNAT family protein OS=Streptococcus pneumoniae serotype 2 (strain D39 / NCTC 7466) OX=373153 GN=SPD_0239 PE=4 SV=1	22.191	24	6	20	6	231	27	5.29	53.77	6	0.779	0.865	-0.36	-0.21	0.0753739	0.494199
High	Master Protein	A0A0H2ZPZ5	Oxygen-independent coproporphyrinogen-III oxidase-like protein OS=Streptococcus pneumoniae serotype 2 (strain D39 / NCTC 7466) OX=373153 GN=SPD_1240 PE=3 SV=1	7.602	10	3	5	3	376	42.7	5.43	10.55	3	1.1	0.865	0.14	-0.21	0.739517	0.413598
High	Master Protein	Q04I50	Histidine--tRNA ligase OS=Streptococcus pneumoniae serotype 2 (strain D39 / NCTC 7466) OX=373153 GN=hisS PE=3 SV=1	142.2	68	26	144	26	429	48.6	5.29	424.93	26	1.036	0.866	0.05	-0.21	0.972659	0.721424
High	Master Protein	Q8CWR3	Ribonucleoside-diphosphate reductase OS=Streptococcus pneumoniae (strain ATCC BAA-255 / R6) OX=171101 GN=nrdE PE=3 SV=1	269.246	57	36	314	36	719	81.5	5.48	975.12	36	1.051	0.866	0.07	-0.21	0.958362	0.722666
High	Master Protein	A0A0H2ZQN6	PTS system, mannose/fructose/sorbose family protein, IID component OS=Streptococcus pneumoniae serotype 2 (strain D39 / NCTC 7466) OX=373153 GN=SPD_0262 PE=4 SV=1	116.481	45	13	114	13	303	33.8	8.76	400.9	13	1.125	0.866	0.17	-0.21	0.638318	0.721364
High	Master Protein	P64404	33 kDa chaperonin OS=Streptococcus pneumoniae (strain ATCC BAA-255 / R6) OX=171101 GN=hslO PE=3 SV=1	116.709	61	16	134	16	290	31.6	4.84	437.94	16	0.886	0.867	-0.17	-0.21	0.321955	0.727477
High	Master Protein	A0A0H2ZLJ4	Pseudouridine synthase OS=Streptococcus pneumoniae serotype 2 (strain D39 / NCTC 7466) OX=373153 GN=rluD PE=3 SV=1	38.929	30	10	31	10	295	32.9	8.82	85.96	10	0.993	0.867	-0.01	-0.21	0.768961	0.615207
High	Master Protein	A0A0H2ZNW7	Uncharacterized protein OS=Streptococcus pneumoniae serotype 2 (strain D39 / NCTC 7466) OX=373153 GN=SPD_1117 PE=4 SV=1	9.404	10	3	6	3	218	25.6	5.45	14.7	3	0.906	0.868	-0.14	-0.2	0.392421	0.488023
High	Master Protein	Q8DPW6	Cell division protein FtsW OS=Streptococcus pneumoniae (strain ATCC BAA-255 / R6) OX=171101 GN=ftsW PE=3 SV=1	6.683	7	2	5	2	409	45.4	9.26	14.12	2	1.005	0.868	0.01	-0.2	0.824127	0.4506
High	Master Protein	Q8DQ70	Uncharacterized protein OS=Streptococcus pneumoniae (strain ATCC BAA-255 / R6) OX=171101 GN=spr0820 PE=4 SV=1	165.25	55	19	171	19	419	46.9	4.81	533.49	19	0.823	0.869	-0.28	-0.2	0.14853	0.73537
High	Master Protein	A0A0H2ZP87	DNA repair protein RadA OS=Streptococcus pneumoniae serotype 2 (strain D39 / NCTC 7466) OX=373153 GN=radA PE=3 SV=1	46.566	34	9	29	9	420	45.8	5.54	97.67	9	0.938	0.869	-0.09	-0.2	0.51912	0.503682
High	Master Protein	Q8DPJ8	Ribonuclease 3 OS=Streptococcus pneumoniae (strain ATCC BAA-255 / R6) OX=171101 GN=rnc PE=3 SV=1	12.633	17	4	11	4	232	26.2	5.9	31.54	4	1.074	0.869	0.1	-0.2	0.851997	0.492527
High	Master Protein	A0A0H2ZQG0	Amino acid ABC transporter, ATP-binding protein OS=Streptococcus pneumoniae serotype 2 (strain D39 / NCTC 7466) OX=373153 GN=SPD_0411 PE=4 SV=1	67.163	51	10	75	10	246	27.9	6.16	246.89	10	1.169	0.869	0.23	-0.2	0.481089	0.732729
High	Master Protein	P59202	3-hydroxyacyl-[acyl-carrier-protein] dehydratase FabZ OS=Streptococcus pneumoniae (strain ATCC BAA-255 / R6) OX=171101 GN=fabZ PE=3 SV=1	35.49	59	8	44	8	140	15.3	8.35	125.49	8	0.912	0.87	-0.13	-0.2	0.416052	0.715662
High	Master Protein	Q8DR28	ATP-dependent RecD-like DNA helicase OS=Streptococcus pneumoniae (strain ATCC BAA-255 / R6) OX=171101 GN=recD PE=3 SV=1	23.828	12	8	16	8	788	88.7	4.94	34.81	8	0.955	0.87	-0.07	-0.2	0.593261	0.594507
High	Master Protein	A0A0H2ZRH4	Penicillin-binding protein 2X OS=Streptococcus pneumoniae serotype 2 (strain D39 / NCTC 7466) OX=373153 GN=pbpX PE=4 SV=2	104.148	43	26	76	26	750	82.3	5.83	230.57	26	1.029	0.87	0.04	-0.2	0.938221	0.740041
High	Master Protein	Q04L36	Probable tRNA sulfurtransferase OS=Streptococcus pneumoniae serotype 2 (strain D39 / NCTC 7466) OX=373153 GN=thiI PE=3 SV=1	61.591	47	14	47	14	404	45.1	5.49	143.65	14	0.93	0.871	-0.1	-0.2	0.48782	0.69464
High	Master Protein	Q8DQU0	Phosphotransferase system sugar-specific EII component OS=Streptococcus pneumoniae (strain ATCC BAA-255 / R6) OX=171101 GN=PTS-EII PE=4 SV=1	39.349	19	10	32	10	612	65.8	6.38	77.78	10	0.961	0.871	-0.06	-0.2	0.622409	0.673922
High	Master Protein	A0A0H2ZQW9	Ribosomal RNA small subunit methyltransferase B OS=Streptococcus pneumoniae serotype 2 (strain D39 / NCTC 7466) OX=373153 GN=sun PE=3 SV=1	27.028	27	7	18	7	437	49	5.78	53.54	7	1.026	0.871	0.04	-0.2	0.925213	0.577314
High	Master Protein	Q8DQC0	ABC transporter membrane-spanning permease-ribose/galactose transport OS=Streptococcus pneumoniae (strain ATCC BAA-255 / R6) OX=171101 GN=ABC-MSP PE=3 SV=1	9.398	11	3	10	3	361	38.7	9.7	33.56	3	0.96	0.872	-0.06	-0.2	0.616749	0.460944
High	Master Protein	Q8DR26	Endonuclease MutS2 OS=Streptococcus pneumoniae (strain ATCC BAA-255 / R6) OX=171101 GN=mutS2 PE=3 SV=1	137.201	39	26	123	26	778	87.5	6.87	427.18	26	0.908	0.873	-0.14	-0.2	0.39888	0.749659
High	Master Protein	Q8DNL3	Uncharacterized protein OS=Streptococcus pneumoniae (strain ATCC BAA-255 / R6) OX=171101 GN=ABC-N PE=4 SV=1	56.731	26	10	37	10	594	66.7	5.8	125.32	10	1.041	0.873	0.06	-0.2	0.995168	0.679171
High	Master Protein	Q8DP25	Uncharacterized protein OS=Streptococcus pneumoniae (strain ATCC BAA-255 / R6) OX=171101 GN=spr1400 PE=4 SV=1	13.965	27	3	11	3	162	18.3	7.23	42.21	3	0.784	0.874	-0.35	-0.19	0.0823283	0.492144
High	Master Protein	Q9L447	MurM protein OS=Streptococcus pneumoniae OX=1313 GN=murM PE=4 SV=1	69.874	45	16	64	16	406	47.4	8.28	175.49	16	0.88	0.874	-0.18	-0.19	0.301603	0.754307
High	Master Protein	Q8DPZ8	tRNA modification GTPase MnmE OS=Streptococcus pneumoniae (strain ATCC BAA-255 / R6) OX=171101 GN=mnmE PE=3 SV=2	118.957	64	21	93	21	457	50.5	4.91	322.71	21	0.986	0.874	-0.02	-0.19	0.737411	0.756674
High	Master Protein	Q8DPX8	Uncharacterized protein OS=Streptococcus pneumoniae (strain ATCC BAA-255 / R6) OX=171101 GN=spr0952 PE=4 SV=1	6.555	9	2	4	2	253	29	7.2	10.93	2	0.864	0.875	-0.21	-0.19	0.25216	0.46898
High	Master Protein	Q8DPC2	Spermidine/putrescine import ATP-binding protein PotA OS=Streptococcus pneumoniae (strain ATCC BAA-255 / R6) OX=171101 GN=potA PE=3 SV=1	17.675	12	4	11	4	385	44.1	4.74	44.13	4	0.914	0.876	-0.13	-0.19	0.422441	0.537512
High	Master Protein	A0A0H2ZMB4	UPF0109 protein SPD_0675 OS=Streptococcus pneumoniae serotype 2 (strain D39 / NCTC 7466) OX=373153 GN=SPD_0675 PE=3 SV=1	11.633	34	2	12	2	79	9	6.05	55.35	2	0.922	0.876	-0.12	-0.19	0.453323	0.517121
High	Master Protein	A0A0H2ZM67	Uracil phosphoribosyltransferase OS=Streptococcus pneumoniae serotype 2 (strain D39 / NCTC 7466) OX=373153 GN=upp PE=3 SV=1	236.553	90	19	327	19	216	23.6	5.88	1099.16	19	0.933	0.877	-0.1	-0.19	0.500507	0.769526
High	Master Protein	Q8CYI0	Uncharacterized protein OS=Streptococcus pneumoniae (strain ATCC BAA-255 / R6) OX=171101 GN=spr1457 PE=4 SV=1	37.366	38	4	25	4	158	16.8	5.14	102.41	4	1.037	0.877	0.05	-0.19	0.977995	0.50394
High	Master Protein	Q8DQM0	Cell division protein DivIB OS=Streptococcus pneumoniae (strain ATCC BAA-255 / R6) OX=171101 GN=divIB PE=1 SV=1	59.926	33	14	53	14	396	45.4	4.93	162.68	14	1.063	0.877	0.09	-0.19	0.901481	0.769198
High	Master Protein	A0A0H2ZM29	FeS assembly protein SufB OS=Streptococcus pneumoniae serotype 2 (strain D39 / NCTC 7466) OX=373153 GN=sufB PE=4 SV=1	212.504	61	25	188	25	470	52.6	5.03	581.1	25	0.996	0.878	-0.01	-0.19	0.780361	0.771579
High	Master Protein	P0A3C4	GTPase Era OS=Streptococcus pneumoniae (strain ATCC BAA-255 / R6) OX=171101 GN=era PE=1 SV=1	94.268	71	20	80	20	299	34	6.92	218.64	20	0.999	0.878	0	-0.19	0.796251	0.773656
High	Master Protein	Q04JV9	UDP-N-acetylenolpyruvoylglucosamine reductase OS=Streptococcus pneumoniae serotype 2 (strain D39 / NCTC 7466) OX=373153 GN=murB PE=3 SV=1	47.507	44	12	36	12	316	34.5	6.99	116.28	12	1.081	0.878	0.11	-0.19	0.820547	0.756742
High	Master Protein	Q04N31	Phosphate acyltransferase OS=Streptococcus pneumoniae serotype 2 (strain D39 / NCTC 7466) OX=373153 GN=plsX PE=3 SV=1	72.036	57	14	63	14	330	34.9	6.01	197.64	14	0.869	0.879	-0.2	-0.19	0.268043	0.778491
High	Master Protein	Q8DQC6	Uncharacterized protein OS=Streptococcus pneumoniae (strain ATCC BAA-255 / R6) OX=171101 GN=spr0743 PE=4 SV=1	24.336	52	7	19	7	196	21.7	7.02	51.65	7	0.995	0.879	-0.01	-0.19	0.776932	0.549062
High	Master Protein	Q8DND7	Uncharacterized protein OS=Streptococcus pneumoniae (strain ATCC BAA-255 / R6) OX=171101 GN=spr1795 PE=4 SV=1	94.331	55	23	87	23	432	49.5	5.33	264.21	23	1.077	0.879	0.11	-0.19	0.841706	0.77671
High	Master Protein	Q04JM8	Glycine--tRNA ligase beta subunit OS=Streptococcus pneumoniae serotype 2 (strain D39 / NCTC 7466) OX=373153 GN=glyS PE=3 SV=1	283.68	59	36	315	36	678	75.4	5.02	1057.86	36	1.099	0.879	0.14	-0.19	0.745495	0.776431
High	Master Protein	Q8DNC9	Ribonuclease M5 OS=Streptococcus pneumoniae (strain ATCC BAA-255 / R6) OX=171101 GN=rnmV PE=3 SV=1	5.838	10	2	5	2	186	21.5	7.06	10.07	2	1.205	0.879	0.27	-0.19	0.37343	0.466693
High	Master Protein	Q8DPH3	Ribosomal RNA small subunit methyltransferase G OS=Streptococcus pneumoniae (strain ATCC BAA-255 / R6) OX=171101 GN=rsmG PE=3 SV=2	55.208	59	12	43	12	237	27.2	6.83	135.39	12	0.867	0.88	-0.21	-0.19	0.261213	0.769018
High	Master Protein	A0A0H2ZMI5	Endonuclease III OS=Streptococcus pneumoniae serotype 2 (strain D39 / NCTC 7466) OX=373153 GN=nth PE=3 SV=1	20.678	26	5	20	5	209	23.3	7.5	42.71	5	0.977	0.88	-0.03	-0.18	0.695467	0.531408
High	Master Protein	A0A0H2ZMV4	UTP--glucose-1-phosphate uridylyltransferase OS=Streptococcus pneumoniae serotype 2 (strain D39 / NCTC 7466) OX=373153 GN=galU PE=3 SV=1	130.982	73	18	132	18	299	33.2	5.39	370.48	18	1.064	0.88	0.09	-0.18	0.898927	0.780793
High	Master Protein	Q8CM37	Transposase OS=Streptococcus pneumoniae (strain ATCC BAA-255 / R6) OX=171101 GN=spr0014 PE=4 SV=1	18.881	28	3	18	3	115	13.5	9.42	49.66	3	1.003	0.881	0	-0.18	0.813557	0.597084
High	Master Protein	Q8CWU5	50S ribosomal protein L13 OS=Streptococcus pneumoniae (strain ATCC BAA-255 / R6) OX=171101 GN=rplM PE=3 SV=1	110.522	75	8	204	8	148	16.1	9.95	594.26	8	0.907	0.882	-0.14	-0.18	0.394436	0.788889
High	Master Protein	Q04M40	Aspartyl/glutamyl-tRNA(Asn/Gln) amidotransferase subunit C OS=Streptococcus pneumoniae serotype 2 (strain D39 / NCTC 7466) OX=373153 GN=gatC PE=3 SV=1	78.406	93	8	74	8	100	11	4.59	248.74	8	0.992	0.882	-0.01	-0.18	0.764082	0.784309
High	Master Protein	A0A0H2ZP78	ABC transporter, ATP-binding protein OS=Streptococcus pneumoniae serotype 2 (strain D39 / NCTC 7466) OX=373153 GN=SPD_1385 PE=4 SV=1	87.034	38	19	73	19	623	70.9	5.16	235.57	19	1.091	0.882	0.13	-0.18	0.777328	0.790678
High	Master Protein	Q8DQW6	Uncharacterized protein OS=Streptococcus pneumoniae (strain ATCC BAA-255 / R6) OX=171101 GN=ABC-MSP PE=4 SV=1	6.648	7	3	3	3	349	40.5	9.58	4.05	3	1.314	0.882	0.39	-0.18	0.156544	0.573547
High	Master Protein	A0A0H2ZLZ0	Phenylalanine--tRNA ligase beta subunit OS=Streptococcus pneumoniae serotype 2 (strain D39 / NCTC 7466) OX=373153 GN=SPD_1713 PE=3 SV=1	108.772	71	13	97	13	208	22.9	5.44	356.96	13	0.984	0.883	-0.02	-0.18	0.727366	0.793997
High	Master Protein	A0A0H2ZPW7	Penicillin-binding protein 1B OS=Streptococcus pneumoniae serotype 2 (strain D39 / NCTC 7466) OX=373153 GN=pbp1B PE=4 SV=1	42.554	22	13	26	13	821	89.4	8.43	73.75	13	0.998	0.883	0	-0.18	0.790556	0.643532
High	Master Protein	A0A0H2ZQ13	GTPase HflX OS=Streptococcus pneumoniae serotype 2 (strain D39 / NCTC 7466) OX=373153 GN=hflX PE=3 SV=1	48.133	34	13	34	13	412	46.7	5.25	117.32	13	1.135	0.883	0.18	-0.18	0.601973	0.798146
High	Master Protein	A0A0H2ZR49	Glutamate dehydrogenase OS=Streptococcus pneumoniae serotype 2 (strain D39 / NCTC 7466) OX=373153 GN=gdhA PE=3 SV=1	299.046	69	27	352	27	448	48.8	5.55	1150.31	27	0.911	0.884	-0.13	-0.18	0.411295	0.797048
High	Master Protein	A0A0H2ZQC4	Adenylosuccinate lyase OS=Streptococcus pneumoniae serotype 2 (strain D39 / NCTC 7466) OX=373153 GN=purB PE=3 SV=1	152.762	56	25	146	25	432	49.6	5.43	436.07	25	1.169	0.884	0.23	-0.18	0.482037	0.798606
High	Master Protein	Q8CYQ3	Uncharacterized protein OS=Streptococcus pneumoniae (strain ATCC BAA-255 / R6) OX=171101 GN=spr1130 PE=4 SV=1	5.714	3	2	3	2	644	74.7	5.02	6.74	2	0.932	0.885	-0.1	-0.18	0.495209	0.5125
High	Master Protein	A0A0H2ZLN3	Uncharacterized protein OS=Streptococcus pneumoniae serotype 2 (strain D39 / NCTC 7466) OX=373153 GN=SPD_0249 PE=4 SV=1	132.013	79	23	119	23	349	38.9	5.69	388	23	0.935	0.886	-0.1	-0.17	0.507197	0.808482
High	Master Protein	Q8CYE2	Uncharacterized protein OS=Streptococcus pneumoniae (strain ATCC BAA-255 / R6) OX=171101 GN=spr1611 PE=4 SV=1	26.692	37	4	21	4	156	18.1	4.01	74.96	4	1.11	0.886	0.15	-0.17	0.699326	0.583144
High	Master Protein	Q8DNN6	Sucrose operon repressor (SCR operon regulatory protein) OS=Streptococcus pneumoniae (strain ATCC BAA-255 / R6) OX=171101 GN=scrR PE=4 SV=1	15.96	16	5	11	5	337	38.7	7.05	31.93	5	1.204	0.886	0.27	-0.17	0.377485	0.533589
High	Master Protein	Q8DQY8	Trk transporter NAD+ binding protein-K+ transport OS=Streptococcus pneumoniae (strain ATCC BAA-255 / R6) OX=171101 GN=trkA PE=4 SV=1	45.107	29	10	36	10	449	49.8	7.56	105.35	10	0.868	0.887	-0.2	-0.17	0.263589	0.667159
High	Master Protein	Q04KY2	Methylenetetrahydrofolate--tRNA-(uracil-5-)-methyltransferase TrmFO OS=Streptococcus pneumoniae serotype 2 (strain D39 / NCTC 7466) OX=373153 GN=trmFO PE=3 SV=1	72.798	43	15	69	15	444	49.3	5.27	195.73	15	1.022	0.887	0.03	-0.17	0.905775	0.814807
High	Master Protein	A0A0H2ZNN4	Glyceraldehyde-3-phosphate dehydrogenase, NADP-dependent OS=Streptococcus pneumoniae serotype 2 (strain D39 / NCTC 7466) OX=373153 GN=gapN PE=3 SV=1	255.247	86	37	251	37	474	51	5.27	797.51	37	1.074	0.887	0.1	-0.17	0.852723	0.809292
High	Master Protein	A0A0H2ZNR2	Protein DltD OS=Streptococcus pneumoniae serotype 2 (strain D39 / NCTC 7466) OX=373153 GN=dltD PE=3 SV=1	6.988	7	2	5	2	422	48.8	7.58	22.56	2	0.859	0.888	-0.22	-0.17	0.238018	0.492292
High	Master Protein	Q8DPR6	ATP-dependent helicase/nuclease subunit A OS=Streptococcus pneumoniae (strain ATCC BAA-255 / R6) OX=171101 GN=addA PE=3 SV=1	51.689	13	15	41	15	1216	140.1	5.69	92.35	15	0.97	0.888	-0.04	-0.17	0.659351	0.789537
High	Master Protein	A0A0H2ZM78	SpoJ protein OS=Streptococcus pneumoniae serotype 2 (strain D39 / NCTC 7466) OX=373153 GN=SPD_2069 PE=3 SV=1	6.574	8	2	2	2	252	29.1	8.62	5.12	2	1.012	0.888	0.02	-0.17	0.859446	0.569494
High	Master Protein	Q04N48	Adenylosuccinate synthetase OS=Streptococcus pneumoniae serotype 2 (strain D39 / NCTC 7466) OX=373153 GN=purA PE=3 SV=1	257.543	77	30	273	30	428	47.5	5.69	936.33	30	0.957	0.889	-0.06	-0.17	0.604126	0.818093
High	Master Protein	Q9X4D4	2-C-methyl-D-erythritol 4-phosphate cytidylyltransferase OS=Streptococcus pneumoniae OX=1313 GN=licD1 PE=4 SV=1	22.729	20	6	21	6	267	31.9	6.19	64.17	6	1.041	0.889	0.06	-0.17	0.993815	0.779975
High	Master Protein	Q8DNH6	Uncharacterized RNA methyltransferase spr1717 OS=Streptococcus pneumoniae (strain ATCC BAA-255 / R6) OX=171101 GN=spr1717 PE=3 SV=1	29.607	22	9	16	9	451	51.7	8.92	44.12	9	0.994	0.89	-0.01	-0.17	0.773439	0.5872
High	Master Protein	Q8DNH5	UPF0374 protein spr1719 OS=Streptococcus pneumoniae (strain ATCC BAA-255 / R6) OX=171101 GN=spr1719 PE=3 SV=1	13.045	29	4	7	4	177	21.3	6.8	22.96	4	1.042	0.89	0.06	-0.17	0.998993	0.55104
High	Master Protein	Q04M42	Aspartyl/glutamyl-tRNA(Asn/Gln) amidotransferase subunit B OS=Streptococcus pneumoniae serotype 2 (strain D39 / NCTC 7466) OX=373153 GN=gatB PE=3 SV=1	185.152	62	27	177	27	480	53.6	5.19	539.64	27	1.057	0.89	0.08	-0.17	0.92864	0.823609
High	Master Protein	A0A0H2ZNK7	Uncharacterized protein OS=Streptococcus pneumoniae serotype 2 (strain D39 / NCTC 7466) OX=373153 GN=SPD_1144 PE=4 SV=1	9.859	47	3	3	3	125	15	5	11.45	3	1.127	0.89	0.17	-0.17	0.630433	0.490507
High	Master Protein	A0A0H2ZP57	3-hydroxy-3-methylglutaryl coenzyme A reductase OS=Streptococcus pneumoniae serotype 2 (strain D39 / NCTC 7466) OX=373153 GN=SPD_1536 PE=3 SV=1	19.453	13	5	13	5	424	46.2	6.46	39.13	5	0.754	0.892	-0.41	-0.16	0.047507	0.58517
High	Master Protein	Q8DPN0	Farnesyl diphosphate synthase OS=Streptococcus pneumoniae (strain ATCC BAA-255 / R6) OX=171101 GN=ispA PE=3 SV=1	40.997	36	6	27	6	291	31.8	4.82	116.01	6	0.944	0.892	-0.08	-0.16	0.547417	0.585913
High	Master Protein	Q8DNY1	1-acyl-sn-glycerol-3-phosphate acyltransferase OS=Streptococcus pneumoniae (strain ATCC BAA-255 / R6) OX=171101 GN=plsC PE=1 SV=1	31.914	24	8	31	8	264	30.7	9.66	74.62	8	1.11	0.892	0.15	-0.16	0.697686	0.836471
High	Master Protein	A0A0H2ZN10	ABC transporter, ATP-binding protein OS=Streptococcus pneumoniae serotype 2 (strain D39 / NCTC 7466) OX=373153 GN=SPD_1167 PE=3 SV=1	64.369	22	15	48	14	660	75.4	6.25	129.9	15	1.216	0.892	0.28	-0.16	0.346032	0.792694
High	Master Protein	Q04N59	Peptidyl-tRNA hydrolase OS=Streptococcus pneumoniae serotype 2 (strain D39 / NCTC 7466) OX=373153 GN=pth PE=3 SV=1	26.77	41	6	19	6	189	21.4	8.91	63.73	6	0.898	0.893	-0.16	-0.16	0.361593	0.649163
High	Master Protein	Q8DQ86	DNA-directed DNA polymerase OS=Streptococcus pneumoniae (strain ATCC BAA-255 / R6) OX=171101 GN=dnaE PE=4 SV=1	33.087	12	11	26	11	1042	119.1	5.58	68.79	11	0.908	0.893	-0.14	-0.16	0.401372	0.683343
High	Master Protein	Q7ZAK7	Tyrosine recombinase XerS OS=Streptococcus pneumoniae (strain ATCC BAA-255 / R6) OX=171101 GN=xerS PE=1 SV=1	11.978	13	5	11	5	356	41.1	9.19	10.39	5	0.911	0.893	-0.13	-0.16	0.410125	0.607182
High	Master Protein	Q8DQ14	DNA polymerase III, epsilon chain OS=Streptococcus pneumoniae (strain ATCC BAA-255 / R6) OX=171101 GN=dnaQ PE=4 SV=1	33.059	52	7	30	7	208	23.7	4.67	99.09	7	0.926	0.893	-0.11	-0.16	0.470643	0.67078
High	Master Protein	Q8DN06	tRNA-dihydrouridine synthase OS=Streptococcus pneumoniae (strain ATCC BAA-255 / R6) OX=171101 GN=spr1994 PE=3 SV=1	159.396	75	21	125	21	336	37.1	6.25	412.81	21	0.883	0.894	-0.18	-0.16	0.310314	0.841414
High	Master Protein	Q8DPL3	Similar to N-terminal region of the Dfp protein OS=Streptococcus pneumoniae (strain ATCC BAA-255 / R6) OX=171101 GN=dfp N-terminus PE=4 SV=1	18.831	27	5	12	5	183	19.9	6.89	33	5	0.872	0.895	-0.2	-0.16	0.276209	0.615289
High	Master Protein	Q8DQD3	Bifunctional protein FolD OS=Streptococcus pneumoniae (strain ATCC BAA-255 / R6) OX=171101 GN=folD PE=3 SV=2	55.725	44	10	42	10	285	30.7	6.54	124.41	10	0.876	0.895	-0.19	-0.16	0.289538	0.705319
High	Master Protein	Q8DP23	UPF0246 protein spr1405 OS=Streptococcus pneumoniae (strain ATCC BAA-255 / R6) OX=171101 GN=spr1405 PE=3 SV=1	16.797	19	4	13	4	242	27.4	8.87	49.37	4	0.977	0.895	-0.03	-0.16	0.694534	0.695276
High	Master Protein	A0A0H2ZMH0	Zinc metalloprotease OS=Streptococcus pneumoniae serotype 2 (strain D39 / NCTC 7466) OX=373153 GN=eep PE=3 SV=1	105.095	54	20	92	20	419	45.8	6.13	298.11	20	1.095	0.895	0.13	-0.16	0.762118	0.846416
High	Master Protein	Q04I44	Dihydroxy-acid dehydratase OS=Streptococcus pneumoniae serotype 2 (strain D39 / NCTC 7466) OX=373153 GN=ilvD PE=3 SV=1	136.28	60	23	121	23	567	59.8	5.26	348.8	23	1.098	0.895	0.13	-0.16	0.750596	0.843672
High	Master Protein	Q8DPT7	Uncharacterized protein OS=Streptococcus pneumoniae (strain ATCC BAA-255 / R6) OX=171101 GN=spr1013 PE=4 SV=1	20.908	44	3	18	3	114	12.7	4.21	34.9	3	0.851	0.896	-0.23	-0.16	0.215124	0.514661
High	Master Protein	A0A0H2ZNZ9	Transcriptional regulator, MarR family protein OS=Streptococcus pneumoniae serotype 2 (strain D39 / NCTC 7466) OX=373153 GN=SPD_0379 PE=4 SV=1	30.432	47	5	29	5	144	16.7	9.17	99.61	5	1.029	0.896	0.04	-0.16	0.939887	0.614064
High	Master Protein	Q8CZ93	Uncharacterized protein OS=Streptococcus pneumoniae (strain ATCC BAA-255 / R6) OX=171101 GN=spr0155 PE=4 SV=1	24.729	20	3	27	3	193	21.4	8.75	90.39	3	1.296	0.896	0.37	-0.16	0.181927	0.660408
High	Master Protein	A0A0H2ZM41	Sugar binding transcriptional regulator RegR OS=Streptococcus pneumoniae serotype 2 (strain D39 / NCTC 7466) OX=373153 GN=regR PE=4 SV=1	16.61	11	4	12	4	333	38.3	5.4	32.82	4	1.107	0.897	0.15	-0.16	0.712009	0.578027
High	Master Protein	Q8DQQ9	UvrABC system protein C OS=Streptococcus pneumoniae (strain ATCC BAA-255 / R6) OX=171101 GN=uvrC PE=3 SV=1	34.302	24	12	25	12	614	70.4	8.76	72.25	12	0.971	0.898	-0.04	-0.15	0.664849	0.712783
High	Master Protein	Q8DPM8	Uncharacterized protein OS=Streptococcus pneumoniae (strain ATCC BAA-255 / R6) OX=171101 GN=spr1093 PE=4 SV=1	13.451	6	5	6	5	1061	125.2	5.24	11.63	5	0.9	0.899	-0.15	-0.15	0.371405	0.578083
High	Master Protein	Q04J64	GTPase Der OS=Streptococcus pneumoniae serotype 2 (strain D39 / NCTC 7466) OX=373153 GN=der PE=3 SV=1	92.584	49	19	92	19	436	49.1	5.43	240.29	19	0.938	0.899	-0.09	-0.15	0.520012	0.861503
High	Master Protein	Q8CWN2	Zinc-binding lipoprotein AdcA OS=Streptococcus pneumoniae (strain ATCC BAA-255 / R6) OX=171101 GN=adcA PE=3 SV=1	134.615	48	20	128	20	501	56.2	5.16	434.62	20	1.007	0.9	0.01	-0.15	0.835394	0.866369
High	Master Protein	Q8DP44	ATP synthase subunit beta OS=Streptococcus pneumoniae (strain ATCC BAA-255 / R6) OX=171101 GN=atpD PE=1 SV=1	325.196	83	30	382	30	468	50.9	4.94	1395.45	30	1.019	0.9	0.03	-0.15	0.8929	0.867751
High	Master Protein	A0A0H2ZRX9	ABC transporter, ATP-binding/permease protein OS=Streptococcus pneumoniae serotype 2 (strain D39 / NCTC 7466) OX=373153 GN=SPD_1902 PE=4 SV=1	48.841	28	14	39	14	564	62.2	8.12	115.79	14	1.042	0.9	0.06	-0.15	0.999674	0.866781
High	Master Protein	Q8DMX5	Uncharacterized protein OS=Streptococcus pneumoniae (strain ATCC BAA-255 / R6) OX=171101 GN=spr2030 PE=4 SV=1	14.794	13	5	11	4	416	48	6.55	34.53	5	0.959	0.901	-0.06	-0.15	0.610301	0.588945
High	Master Protein	Q9L446	Alanine-adding enzyme MurN OS=Streptococcus pneumoniae OX=1313 GN=murN PE=4 SV=1	62.104	28	14	73	14	410	47.3	7.47	167.92	14	1.028	0.902	0.04	-0.15	0.934001	0.87515
High	Master Protein	A0A0H2ZMA2	ATP-dependent zinc metalloprotease FtsH OS=Streptococcus pneumoniae serotype 2 (strain D39 / NCTC 7466) OX=373153 GN=ftsH PE=3 SV=1	316.229	65	37	352	37	652	71.2	5.55	1122.3	37	1.08	0.902	0.11	-0.15	0.824431	0.875597
High	Master Protein	Q04KG2	Enolase OS=Streptococcus pneumoniae serotype 2 (strain D39 / NCTC 7466) OX=373153 GN=eno PE=3 SV=1	610.61	94	36	1829	36	434	47.1	4.81	6537.97	36	0.887	0.903	-0.17	-0.15	0.324815	0.881787
High	Master Protein	Q04LW5	tRNA (guanine-N(7)-)-methyltransferase OS=Streptococcus pneumoniae serotype 2 (strain D39 / NCTC 7466) OX=373153 GN=trmB PE=3 SV=1	37.5	57	10	35	10	211	24.4	6.24	125.66	10	0.907	0.903	-0.14	-0.15	0.394625	0.858434
High	Master Protein	Q8DQL5	Orotate phosphoribosyltransferase OS=Streptococcus pneumoniae (strain ATCC BAA-255 / R6) OX=171101 GN=pyrE PE=3 SV=1	135.806	89	14	169	14	210	22.9	5.17	552.1	14	0.936	0.903	-0.1	-0.15	0.510236	0.878083
High	Master Protein	Q8DPB1	Phosphate-binding protein PstS 1 OS=Streptococcus pneumoniae (strain ATCC BAA-255 / R6) OX=171101 GN=pstS1 PE=1 SV=1	144.929	60	10	139	10	292	31.2	4.89	603.3	10	0.974	0.903	-0.04	-0.15	0.681149	0.88202
High	Master Protein	Q7ZAK6	ATP-dependent DNA helicase RecG OS=Streptococcus pneumoniae (strain ATCC BAA-255 / R6) OX=171101 GN=recG PE=3 SV=1	10.81	3	2	4	2	671	75.1	6.27	12.45	2	0.992	0.903	-0.01	-0.15	0.764405	0.598387
High	Master Protein	Q8DQ10	Uncharacterized protein OS=Streptococcus pneumoniae (strain ATCC BAA-255 / R6) OX=171101 GN=spr0904 PE=4 SV=1	15.569	34	5	13	5	191	21.3	7.78	41.91	5	1.027	0.903	0.04	-0.15	0.931073	0.596398
High	Master Protein	P59651	Beta sliding clamp OS=Streptococcus pneumoniae (strain ATCC BAA-255 / R6) OX=171101 GN=dnaN PE=3 SV=1	115.702	65	19	111	19	378	42	5.16	349.1	19	1.091	0.903	0.13	-0.15	0.779072	0.881384
High	Master Protein	Q8DP08	DNA binding protein starved cells-like peroxide resistance protein OS=Streptococcus pneumoniae (strain ATCC BAA-255 / R6) OX=171101 GN=dpr PE=3 SV=1	128.883	72	10	323	10	178	20	4.74	940.47	10	1.118	0.903	0.16	-0.15	0.667684	0.878161
High	Master Protein	P59658	Ribosomal RNA small subunit methyltransferase H OS=Streptococcus pneumoniae (strain ATCC BAA-255 / R6) OX=171101 GN=rsmH PE=3 SV=1	46.371	30	7	35	7	316	36	6.98	109.64	7	0.944	0.904	-0.08	-0.14	0.545372	0.742676
High	Master Protein	Q04N64	ATP synthase epsilon chain OS=Streptococcus pneumoniae serotype 2 (strain D39 / NCTC 7466) OX=373153 GN=atpC PE=3 SV=1	38.507	39	7	46	7	139	15.6	6.39	111.46	7	0.987	0.904	-0.02	-0.15	0.741872	0.841694
High	Master Protein	A0A0H2ZP60	NOL1/NOP2/sun family protein OS=Streptococcus pneumoniae serotype 2 (strain D39 / NCTC 7466) OX=373153 GN=SPD_1233 PE=3 SV=1	18.552	18	6	11	6	434	48	5.44	25.25	6	1.002	0.904	0	-0.15	0.811645	0.584396
High	Master Protein	Q8DPM4	Formate-nitrate transporter OS=Streptococcus pneumoniae (strain ATCC BAA-255 / R6) OX=171101 GN=nirC PE=4 SV=1	6.746	12	2	3	2	265	28.9	8.68	9.06	2	1.081	0.904	0.11	-0.15	0.820162	0.635678
High	Master Protein	Q8DQF0	Uncharacterized protein OS=Streptococcus pneumoniae (strain ATCC BAA-255 / R6) OX=171101 GN=spr0710 PE=4 SV=1	67.87	46	12	54	12	356	41.2	5.57	191.65	12	1.082	0.904	0.11	-0.15	0.817147	0.884793
High	Master Protein	Q04IJ8	Aspartate--ammonia ligase OS=Streptococcus pneumoniae serotype 2 (strain D39 / NCTC 7466) OX=373153 GN=asnA PE=3 SV=1	346.032	95	32	433	32	330	37.6	5.16	1469.92	32	1.107	0.904	0.15	-0.15	0.711902	0.882965
High	Master Protein	Q8CZ90	Uncharacterized protein OS=Streptococcus pneumoniae (strain ATCC BAA-255 / R6) OX=171101 GN=spr0174 PE=4 SV=1	83.963	71	13	81	13	189	21	6.09	222.89	13	1.131	0.904	0.18	-0.15	0.617528	0.882336
High	Master Protein	A0A0H2ZNF7	Replicative DNA helicase OS=Streptococcus pneumoniae serotype 2 (strain D39 / NCTC 7466) OX=373153 GN=dnaB PE=3 SV=1	54.987	36	11	37	11	450	50.2	4.97	146.16	11	1.12	0.905	0.16	-0.14	0.660457	0.823639
High	Master Protein	A0A0H2ZMS9	Ribonuclease J OS=Streptococcus pneumoniae serotype 2 (strain D39 / NCTC 7466) OX=373153 GN=rnj PE=3 SV=1	181.093	71	29	169	29	559	61	6	513.14	29	0.976	0.906	-0.03	-0.14	0.690302	0.891815
High	Master Protein	P0A4G1	Oligopeptide-binding protein AliB OS=Streptococcus pneumoniae (strain ATCC BAA-255 / R6) OX=171101 GN=aliB PE=3 SV=1	208.464	64	34	211	31	652	72.5	5.39	631.44	34	1.149	0.906	0.2	-0.14	0.548046	0.892008
High	Master Protein	Q8DMY4	General stress protein GSP-781 OS=Streptococcus pneumoniae (strain ATCC BAA-255 / R6) OX=171101 GN=gsp-781 PE=4 SV=1	152.202	75	24	120	24	392	41.7	6.07	481.99	24	0.976	0.907	-0.03	-0.14	0.689806	0.89597
High	Master Protein	A0A0H2ZLP4	Histidine kinase BlpH, putative OS=Streptococcus pneumoniae serotype 2 (strain D39 / NCTC 7466) OX=373153 GN=blpH PE=4 SV=1	15.995	10	4	10	4	446	51.6	5.67	31.47	4	1.121	0.907	0.17	-0.14	0.653931	0.593882
High	Master Protein	P59662	Signal peptidase I OS=Streptococcus pneumoniae (strain ATCC BAA-255 / R6) OX=171101 GN=lepB PE=3 SV=1	61.724	52	14	75	14	204	23.5	6.24	180.33	14	1.249	0.907	0.32	-0.14	0.268023	0.899054
High	Master Protein	P63792	ATP-dependent Clp protease ATP-binding subunit ClpX OS=Streptococcus pneumoniae (strain ATCC BAA-255 / R6) OX=171101 GN=clpX PE=3 SV=1	154.993	74	22	137	22	410	45.8	4.82	423.72	22	1.024	0.908	0.03	-0.14	0.913228	0.899415
High	Master Protein	Q8DMX4	Uncharacterized protein OS=Streptococcus pneumoniae (strain ATCC BAA-255 / R6) OX=171101 GN=spr2031 PE=4 SV=1	9.172	29	2	9	2	122	14	9.41	16.88	2	1.066	0.909	0.09	-0.14	0.88972	0.621339
High	Master Protein	A0A0H2ZLY3	Oxidoreductase, aldo/keto reductase family protein OS=Streptococcus pneumoniae serotype 2 (strain D39 / NCTC 7466) OX=373153 GN=SPD_0693 PE=4 SV=1	27.22	20	7	18	7	308	35.1	6.19	48.48	7	1.071	0.909	0.1	-0.14	0.867659	0.679907
High	Master Protein	Q8DPW2	Uncharacterized protein OS=Streptococcus pneumoniae (strain ATCC BAA-255 / R6) OX=171101 GN=ABC-NBD PE=4 SV=1	30.15	39	8	22	8	252	28.3	8.88	68.67	8	1	0.91	0	-0.14	0.803379	0.747736
High	Master Protein	Q8DPG3	Uncharacterized protein OS=Streptococcus pneumoniae (strain ATCC BAA-255 / R6) OX=171101 GN=spr1176 PE=4 SV=1	69.749	58	14	54	14	315	35.5	5.66	194.44	14	1.244	0.91	0.31	-0.14	0.278478	0.914375
High	Master Protein	Q8DN66	Response regulator OS=Streptococcus pneumoniae (strain ATCC BAA-255 / R6) OX=171101 GN=phoP pnpR PE=4 SV=1	23.693	24	5	17	5	235	27.2	6.71	44.09	5	0.959	0.911	-0.06	-0.14	0.610332	0.669892
High	Master Protein	A0A0H2ZPB1	ABC transporter, ATP-binding protein Vexp2 OS=Streptococcus pneumoniae serotype 2 (strain D39 / NCTC 7466) OX=373153 GN=vex2 PE=4 SV=1	33.925	36	6	32	6	215	23.8	7.47	111.89	6	1.093	0.911	0.13	-0.13	0.76956	0.855093
High	Master Protein	Q8DQ36	Fibronectin-binding protein-like protein A OS=Streptococcus pneumoniae (strain ATCC BAA-255 / R6) OX=171101 GN=flpA PE=4 SV=1	44.249	27	12	38	12	560	64.5	8.5	125.68	12	0.921	0.912	-0.12	-0.13	0.449593	0.875152
High	Master Protein	Q8DR54	6-phosphogluconate dehydrogenase, decarboxylating OS=Streptococcus pneumoniae (strain ATCC BAA-255 / R6) OX=171101 GN=gnd PE=3 SV=1	347.614	79	32	425	32	474	52.5	5.06	1383.42	32	0.997	0.912	0	-0.13	0.789656	0.916858
High	Master Protein	A0A0H2ZQ04	Folylpolyglutamate synthase OS=Streptococcus pneumoniae serotype 2 (strain D39 / NCTC 7466) OX=373153 GN=folC PE=3 SV=1	17.944	17	7	16	7	418	46.7	5.15	35.88	7	1.089	0.912	0.12	-0.13	0.787738	0.727019
High	Master Protein	Q04JX3	Chorismate synthase OS=Streptococcus pneumoniae serotype 2 (strain D39 / NCTC 7466) OX=373153 GN=aroC PE=3 SV=1	78.067	43	13	74	13	388	42.8	6.24	224.24	13	1.172	0.912	0.23	-0.13	0.472741	0.926258
High	Master Protein	A0A0H2ZQ12	SpoE family protein OS=Streptococcus pneumoniae serotype 2 (strain D39 / NCTC 7466) OX=373153 GN=SPD_0774 PE=3 SV=1	53.041	29	15	33	15	767	84.9	5.26	90.3	15	0.957	0.913	-0.06	-0.13	0.604066	0.726569
High	Master Protein	Q8DQM1	UDP-N-acetylglucosamine--N-acetylmuramyl-(pentapeptide) pyrophosphoryl-undecaprenol N-acetylglucosamine transferase OS=Streptococcus pneumoniae (strain ATCC BAA-255 / R6) OX=171101 GN=murG PE=3 SV=1	50.993	37	11	46	11	352	39.4	7.17	140.66	11	0.944	0.914	-0.08	-0.13	0.545626	0.930372
High	Master Protein	Q8DPM9	Exodeoxyribonuclease 7 large subunit OS=Streptococcus pneumoniae (strain ATCC BAA-255 / R6) OX=171101 GN=xseA PE=3 SV=2	23.673	16	7	17	7	446	50.5	9.35	47.63	7	1.009	0.914	0.01	-0.13	0.844314	0.727329
High	Master Protein	Q8DPY3	ABC transporter ATP-binding protein-iron transport OS=Streptococcus pneumoniae (strain ATCC BAA-255 / R6) OX=171101 GN=ABC-NBD PE=4 SV=1	28.869	30	7	21	7	264	29.6	6.25	79.89	7	0.842	0.915	-0.25	-0.13	0.191422	0.780025
High	Master Protein	Q8DP61	DEAD RNA helicase OS=Streptococcus pneumoniae (strain ATCC BAA-255 / R6) OX=171101 GN=DEAD PE=4 SV=1	53.894	44	12	46	12	360	41.3	7.96	154.76	12	0.963	0.915	-0.05	-0.13	0.628349	0.788489
High	Master Protein	Q8DQN6	UPF0340 protein spr0580 OS=Streptococcus pneumoniae (strain ATCC BAA-255 / R6) OX=171101 GN=spr0580 PE=3 SV=2	23.501	34	5	14	5	187	20.3	6.86	44.65	5	0.997	0.915	0	-0.13	0.786199	0.680494
High	Master Protein	Q8DPB7	ABC transporter substrate-binding protein-glutamine-binding protein OS=Streptococcus pneumoniae (strain ATCC BAA-255 / R6) OX=171101 GN=glnH PE=4 SV=1	165.517	74	17	144	17	271	29.2	5.05	548.37	17	0.995	0.916	-0.01	-0.13	0.777751	0.935833
High	Master Protein	Q8DQR4	Single-stranded DNA-specific exonuclease, 5'-3 OS=Streptococcus pneumoniae (strain ATCC BAA-255 / R6) OX=171101 GN=recJ PE=4 SV=1	49.521	25	15	40	15	744	82.9	4.7	119.2	15	1.069	0.916	0.1	-0.13	0.875593	0.942388
High	Master Protein	Q8DRC3	Uncharacterized protein OS=Streptococcus pneumoniae (strain ATCC BAA-255 / R6) OX=171101 GN=spr0228 PE=4 SV=1	15.58	21	5	8	5	326	37.2	6.2	24.77	5	1.089	0.916	0.12	-0.13	0.788259	0.631647
High	Master Protein	Q8CWV6	50S ribosomal protein L23 OS=Streptococcus pneumoniae (strain ATCC BAA-255 / R6) OX=171101 GN=rplW PE=3 SV=1	111.689	84	8	248	8	98	10.8	9.52	653.67	8	1.004	0.917	0.01	-0.13	0.818111	0.939586
High	Master Protein	P66525	30S ribosomal protein S21 OS=Streptococcus pneumoniae (strain ATCC BAA-255 / R6) OX=171101 GN=rpsU PE=3 SV=1	40.666	71	9	60	9	58	7	11.3	120.25	9	0.633	0.919	-0.66	-0.12	0.00232716	0.944895
High	Master Protein	Q8CYX1	Uncharacterized protein OS=Streptococcus pneumoniae (strain ATCC BAA-255 / R6) OX=171101 GN=spr0799 PE=4 SV=1	49.107	33	9	44	9	290	32.7	5.54	122.3	9	1.11	0.919	0.15	-0.12	0.700745	0.958905
High	Master Protein	Q8DQ39	Lactoylglutathione lyase OS=Streptococcus pneumoniae (strain ATCC BAA-255 / R6) OX=171101 GN=lguL PE=4 SV=1	63.239	40	6	95	6	143	16.5	5.11	266.01	6	0.747	0.92	-0.42	-0.12	0.0417257	0.953034
High	Master Protein	P0A3L8	Homoserine kinase OS=Streptococcus pneumoniae (strain ATCC BAA-255 / R6) OX=171101 GN=thrB PE=3 SV=1	33.721	35	8	24	8	289	31.5	6.24	78.32	8	0.89	0.92	-0.17	-0.12	0.33378	0.786372
High	Master Protein	Q04MF9	GTP cyclohydrolase 1 OS=Streptococcus pneumoniae serotype 2 (strain D39 / NCTC 7466) OX=373153 GN=folE PE=3 SV=1	53.406	51	10	57	10	184	20.7	5.82	155.34	10	1.104	0.921	0.14	-0.12	0.724724	0.960158
High	Master Protein	Q8DR10	Glutamyl-tRNA(Gln) amidotransferase subunit A OS=Streptococcus pneumoniae (strain ATCC BAA-255 / R6) OX=171101 GN=gatA PE=3 SV=1	220.933	71	25	208	25	488	52	5.07	722.27	25	1.115	0.921	0.16	-0.12	0.680289	0.958104
High	Master Protein	A0A0H2ZLM5	Ribosome biogenesis GTPase A OS=Streptococcus pneumoniae serotype 2 (strain D39 / NCTC 7466) OX=373153 GN=SPD_1019 PE=3 SV=1	82.632	60	17	87	17	283	32.1	8.81	199.99	17	1.177	0.921	0.24	-0.12	0.454878	0.955732
High	Master Protein	Q8CY68	Uncharacterized protein OS=Streptococcus pneumoniae (strain ATCC BAA-255 / R6) OX=171101 GN=spr1941 PE=4 SV=1	74.989	55	16	58	16	335	36.3	5.14	215.93	16	1.216	0.921	0.28	-0.12	0.345779	0.962528
High	Master Protein	Q8DPV2	Uncharacterized protein OS=Streptococcus pneumoniae (strain ATCC BAA-255 / R6) OX=171101 GN=spr0991 PE=4 SV=1	24.561	20	8	20	8	425	47.6	8.28	58.87	8	0.95	0.922	-0.07	-0.12	0.571933	0.817482
High	Master Protein	Q04HS9	Transcription elongation factor GreA OS=Streptococcus pneumoniae serotype 2 (strain D39 / NCTC 7466) OX=373153 GN=greA PE=3 SV=1	202.132	79	11	284	11	160	17.5	4.56	1077.47	11	0.96	0.923	-0.06	-0.12	0.616414	0.966507
High	Master Protein	Q04J97	Recombination protein RecR OS=Streptococcus pneumoniae serotype 2 (strain D39 / NCTC 7466) OX=373153 GN=recR PE=3 SV=1	32.152	63	9	25	9	198	21.7	4.96	79.35	9	1.049	0.923	0.07	-0.12	0.966699	0.850152
High	Master Protein	Q8DN72	Uncharacterized protein OS=Streptococcus pneumoniae (strain ATCC BAA-255 / R6) OX=171101 GN=ABC-NP PE=4 SV=1	40.696	19	10	26	10	603	67.3	5.88	71.96	10	1.187	0.923	0.25	-0.12	0.424915	0.818916
High	Master Protein	A0A0H2ZQB4	Alpha-acetolactate decarboxylase OS=Streptococcus pneumoniae serotype 2 (strain D39 / NCTC 7466) OX=373153 GN=budA PE=3 SV=1	34.572	39	7	28	7	243	27.3	4.98	90.43	7	1.269	0.923	0.34	-0.12	0.22873	0.760295
High	Master Protein	A0A0H2ZP22	DNA gyrase subunit A OS=Streptococcus pneumoniae serotype 2 (strain D39 / NCTC 7466) OX=373153 GN=gyrA PE=3 SV=1	161.504	50	38	143	37	822	92	6.19	391.96	38	0.985	0.924	-0.02	-0.11	0.729888	0.970312
High	Master Protein	Q97QQ0	ATP-dependent helicase/deoxyribonuclease subunit B OS=Streptococcus pneumoniae serotype 4 (strain ATCC BAA-334 / TIGR4) OX=170187 GN=rexB PE=3 SV=1	32.588	12	12	16	11	1091	124.8	5.92	39.76	12	1.063	0.924	0.09	-0.11	0.901706	0.676801
High	Master Protein	Q8DQM7	Uncharacterized protein OS=Streptococcus pneumoniae (strain ATCC BAA-255 / R6) OX=171101 GN=spr0595 PE=4 SV=1	23.486	38	5	18	5	126	14.6	10.05	58.43	5	0.986	0.925	-0.02	-0.11	0.735997	0.776578
High	Master Protein	A0A0H2ZM98	CTP synthase OS=Streptococcus pneumoniae serotype 2 (strain D39 / NCTC 7466) OX=373153 GN=pyrG PE=3 SV=1	180.316	54	26	180	26	535	59.2	5.67	572.77	26	1.058	0.926	0.08	-0.11	0.925019	0.9777
High	Master Protein	Q8DPK5	ABC transporter membrane spanning permease-glutamine transport OS=Streptococcus pneumoniae (strain ATCC BAA-255 / R6) OX=171101 GN=glnP PE=3 SV=1	140.647	47	24	140	24	721	78.3	8.44	408.52	24	1.053	0.927	0.07	-0.11	0.950324	0.983396
High	Master Protein	Q04MA3	dTDP-glucose 4,6-dehydratase OS=Streptococcus pneumoniae serotype 2 (strain D39 / NCTC 7466) OX=373153 GN=cps2N PE=3 SV=1	37.094	32	10	29	10	349	39	5.47	98.3	10	1.138	0.927	0.19	-0.11	0.588639	0.94868
High	Master Protein	Q8DQ68	Putative agmatine deiminase OS=Streptococcus pneumoniae (strain ATCC BAA-255 / R6) OX=171101 GN=aguA PE=3 SV=1	98.299	48	15	95	15	361	40.3	4.59	295.22	15	0.796	0.928	-0.33	-0.11	0.100252	0.987742
High	Master Protein	P64073	Probable GTP-binding protein EngB OS=Streptococcus pneumoniae (strain ATCC BAA-255 / R6) OX=171101 GN=engB PE=3 SV=1	46.884	50	8	41	8	195	22.3	8.07	114.15	8	0.936	0.928	-0.1	-0.11	0.511434	0.984136
High	Master Protein	A0A0H2ZR86	Uncharacterized protein OS=Streptococcus pneumoniae serotype 2 (strain D39 / NCTC 7466) OX=373153 GN=SPD_1974 PE=4 SV=1	6.232	4	2	4	2	559	62.8	5.05	7.11	2	0.973	0.928	-0.04	-0.11	0.673147	0.63774
High	Master Protein	Q8DNJ7	Glutamyl aminopeptidase OS=Streptococcus pneumoniae (strain ATCC BAA-255 / R6) OX=171101 GN=pepA PE=1 SV=1	226.604	77	18	250	18	354	38	5.77	967.33	18	1.003	0.928	0	-0.11	0.815381	0.987928
High	Master Protein	Q8DPD6	Uncharacterized protein OS=Streptococcus pneumoniae (strain ATCC BAA-255 / R6) OX=171101 GN=spr1226 PE=4 SV=1	57.68	31	14	45	14	424	47.7	6.84	131.04	14	1.151	0.928	0.2	-0.11	0.542781	0.999139
High	Master Protein	A0A0H2ZLJ5	Uncharacterized protein OS=Streptococcus pneumoniae serotype 2 (strain D39 / NCTC 7466) OX=373153 GN=SPD_0836 PE=4 SV=1	52.06	41	13	62	13	297	33.9	5.86	190.1	13	0.867	0.929	-0.21	-0.11	0.260208	0.992083
High	Master Protein	A0A0H2ZQ08	Glucan 1,6-alpha-glucosidase OS=Streptococcus pneumoniae serotype 2 (strain D39 / NCTC 7466) OX=373153 GN=dexB PE=4 SV=1	223.722	70	28	268	28	535	62.1	4.68	819.6	28	0.94	0.929	-0.09	-0.11	0.529506	0.990138
High	Master Protein	Q04HT8	ATP synthase gamma chain OS=Streptococcus pneumoniae serotype 2 (strain D39 / NCTC 7466) OX=373153 GN=atpG PE=3 SV=1	76.526	54	13	80	13	292	32.3	5.2	253.01	13	1.006	0.929	0.01	-0.11	0.83021	0.994475
High	Master Protein	Q8CWN6	Glyceraldehyde-3-phosphate dehydrogenase OS=Streptococcus pneumoniae (strain ATCC BAA-255 / R6) OX=171101 GN=gapA PE=3 SV=1	511.012	86	31	1728	31	359	38.7	6.13	5941.23	31	1.05	0.929	0.07	-0.11	0.961729	0.989941
High	Master Protein	Q04JI5	Ferredoxin--NADP reductase OS=Streptococcus pneumoniae serotype 2 (strain D39 / NCTC 7466) OX=373153 GN=SPD_1393 PE=3 SV=1	77.335	57	12	75	12	322	35.3	5.31	282.33	12	1.118	0.929	0.16	-0.11	0.666038	0.98857
High	Master Protein	Q8DP97	Nicotinate phosphoribosyltransferase OS=Streptococcus pneumoniae (strain ATCC BAA-255 / R6) OX=171101 GN=spr1277 PE=3 SV=1	148.852	59	27	152	27	486	55.1	5.27	449.8	27	1.16	0.929	0.21	-0.11	0.510092	0.988398
High	Master Protein	Q8DN59	Glycerol-3-phosphate dehydrogenase [NAD(P)+] OS=Streptococcus pneumoniae (strain ATCC BAA-255 / R6) OX=171101 GN=gpsA PE=3 SV=1	220.962	86	20	226	20	338	36.8	5.38	833.97	20	1.183	0.929	0.24	-0.11	0.436339	0.991879
High	Master Protein	A0A0H2ZNJ9	Uncharacterized protein OS=Streptococcus pneumoniae serotype 2 (strain D39 / NCTC 7466) OX=373153 GN=SPD_1072 PE=4 SV=1	109.397	56	26	106	26	424	49.1	5.36	308.1	26	1.006	0.93	0.01	-0.11	0.827979	0.993357
High	Master Protein	P65242	Putative ribose-phosphate pyrophosphokinase 2 OS=Streptococcus pneumoniae (strain ATCC BAA-255 / R6) OX=171101 GN=prs2 PE=3 SV=1	127.655	61	17	114	17	319	35.1	6.33	406.04	17	1.053	0.93	0.07	-0.1	0.948106	0.99653
High	Master Protein	Q8DN52	Tyrosine--tRNA ligase OS=Streptococcus pneumoniae (strain ATCC BAA-255 / R6) OX=171101 GN=tyrS PE=3 SV=1	206.892	61	22	203	22	418	47.5	5.67	719.13	22	1.074	0.931	0.1	-0.1	0.853833	0.998787
High	Master Protein	A0A0H2ZNW0	Small ribosomal subunit biogenesis GTPase RsgA OS=Streptococcus pneumoniae serotype 2 (strain D39 / NCTC 7466) OX=373153 GN=rsgA PE=3 SV=1	70.135	49	11	61	11	292	33	6.44	224.78	11	0.888	0.932	-0.17	-0.1	0.328919	0.995396
High	Master Protein	A0A0H2ZQ78	Ribonucleoside-diphosphate reductase subunit beta OS=Streptococcus pneumoniae serotype 2 (strain D39 / NCTC 7466) OX=373153 GN=nrdF PE=3 SV=1	140.533	53	13	133	13	320	36.9	4.5	482.73	13	1.066	0.932	0.09	-0.1	0.889919	0.99877
High	Master Protein	A0A0H2ZN99	Amino acid ABC transporter, ATP-binding protein OS=Streptococcus pneumoniae serotype 2 (strain D39 / NCTC 7466) OX=373153 GN=SPD_0720 PE=4 SV=1	69.93	45	11	87	11	244	27.1	5.12	247.95	11	1.092	0.932	0.13	-0.1	0.772719	0.998787
High	Master Protein	P60935	Undecaprenyl-diphosphatase OS=Streptococcus pneumoniae (strain ATCC BAA-255 / R6) OX=171101 GN=uppP PE=3 SV=1	23.129	17	5	21	5	281	31.8	9.52	60.84	5	1.28	0.932	0.36	-0.1	0.207909	0.837124
High	Master Protein	Q8DNX3	Metalloregulator OS=Streptococcus pneumoniae (strain ATCC BAA-255 / R6) OX=171101 GN=marR PE=4 SV=1	22.136	29	7	15	7	216	24.8	5.87	41.26	7	0.979	0.933	-0.03	-0.1	0.701945	0.807207
High	Master Protein	A0A0H2ZMK8	Hydrolase, putative OS=Streptococcus pneumoniae serotype 2 (strain D39 / NCTC 7466) OX=373153 GN=SPD_0925 PE=4 SV=1	16.639	25	6	17	6	284	32.3	5.02	39.47	6	1.183	0.933	0.24	-0.1	0.436477	0.785152
High	Master Protein	Q8DRP1	Uncharacterized protein OS=Streptococcus pneumoniae (strain ATCC BAA-255 / R6) OX=171101 GN=spr0024 PE=4 SV=1	18.366	33	5	12	5	192	22.3	5.44	40.36	5	1.069	0.934	0.1	-0.1	0.873813	0.791045
High	Master Protein	Q04IY9	Tryptophan synthase beta chain OS=Streptococcus pneumoniae serotype 2 (strain D39 / NCTC 7466) OX=373153 GN=trpB PE=3 SV=1	42.758	27	8	34	8	407	44.2	6.15	96.4	8	1.057	0.935	0.08	-0.1	0.928906	0.846078
High	Master Protein	Q8DPA2	HPr kinase/phosphorylase OS=Streptococcus pneumoniae (strain ATCC BAA-255 / R6) OX=171101 GN=hprK PE=3 SV=2	102.958	66	21	106	21	312	34.8	5.39	311.24	21	1.075	0.935	0.1	-0.1	0.846633	0.98359
High	Master Protein	Q8DQU7	Valine--tRNA ligase OS=Streptococcus pneumoniae (strain ATCC BAA-255 / R6) OX=171101 GN=valS PE=3 SV=1	314.981	56	46	339	46	883	100.8	5.2	1056.95	46	1.001	0.936	0	-0.1	0.808305	0.980821
High	Master Protein	Q8CWQ3	CCA-adding enzyme OS=Streptococcus pneumoniae (strain ATCC BAA-255 / R6) OX=171101 GN=cca PE=3 SV=1	69.558	46	16	52	16	399	45.8	4.87	173	16	1.023	0.936	0.03	-0.1	0.909083	0.981476
High	Master Protein	A0A0H2ZM58	Sortase OS=Streptococcus pneumoniae serotype 2 (strain D39 / NCTC 7466) OX=373153 GN=srtA PE=4 SV=1	76.973	62	12	50	12	247	28.1	5.8	192.6	12	1.085	0.937	0.12	-0.09	0.803279	0.966395
High	Master Protein	Q8DQ89	Type 1 restriction modification system endonuclease R OS=Streptococcus pneumoniae (strain ATCC BAA-255 / R6) OX=171101 GN=hsdR PE=4 SV=1	105.36	27	27	85	27	1116	129.2	5.62	258.37	27	1.118	0.937	0.16	-0.09	0.668583	0.977378
High	Master Protein	Q8DP10	Nucleotide-binding protein spr1424 OS=Streptococcus pneumoniae (strain ATCC BAA-255 / R6) OX=171101 GN=spr1424 PE=3 SV=1	92.467	52	16	103	16	296	33.7	5.6	273.66	16	1.186	0.937	0.25	-0.09	0.428061	0.977345
High	Master Protein	Q8DNC4	L-asparaginase (L-asparagine amidohydrolase) OS=Streptococcus pneumoniae (strain ATCC BAA-255 / R6) OX=171101 GN=ansB PE=4 SV=1	17.266	19	5	12	5	320	34.8	6	37.14	5	1.289	0.937	0.37	-0.09	0.193865	0.802554
High	Master Protein	Q04M43	Elongation factor P OS=Streptococcus pneumoniae serotype 2 (strain D39 / NCTC 7466) OX=373153 GN=efp PE=3 SV=1	185.495	73	9	320	9	186	20.6	4.92	997.27	9	0.858	0.938	-0.22	-0.09	0.235627	0.972592
High	Master Protein	Q8DRE2	Putative pre-16S rRNA nuclease OS=Streptococcus pneumoniae (strain ATCC BAA-255 / R6) OX=171101 GN=spr0176 PE=3 SV=1	42.573	58	8	38	8	139	15.6	5.68	96.2	8	1.001	0.938	0	-0.09	0.805994	0.98106
High	Master Protein	Q04JL8	UDP-N-acetylmuramoyl-L-alanyl-D-glutamate--L-lysine ligase OS=Streptococcus pneumoniae serotype 2 (strain D39 / NCTC 7466) OX=373153 GN=murE PE=3 SV=1	47.194	32	10	28	10	481	53.8	5.47	88.83	10	1.036	0.938	0.05	-0.09	0.97276	0.964524
High	Master Protein	Q8DRA1	Pseudouridine synthase OS=Streptococcus pneumoniae (strain ATCC BAA-255 / R6) OX=171101 GN=rsuA PE=3 SV=1	40.328	43	9	28	9	240	27.4	7.03	72.73	9	1.08	0.938	0.11	-0.09	0.824217	0.86235
High	Master Protein	A0A0H2ZNN5	DNA processing protein DprA, putative OS=Streptococcus pneumoniae serotype 2 (strain D39 / NCTC 7466) OX=373153 GN=SPD_1122 PE=4 SV=1	7.217	11	2	5	2	282	31	5.69	16.1	2	0.593	0.939	-0.75	-0.09	0.000569248	0.681872
High	Master Protein	Q8CWT8	UDP-glucose 6-dehydrogenase OS=Streptococcus pneumoniae (strain ATCC BAA-255 / R6) OX=171101 GN=cps2K PE=3 SV=1	14.301	16	5	9	5	412	46.6	5.16	22.16	5	0.858	0.939	-0.22	-0.09	0.233806	0.720977
High	Master Protein	Q04JM9	UPF0291 protein SPD_1303 OS=Streptococcus pneumoniae serotype 2 (strain D39 / NCTC 7466) OX=373153 GN=SPD_1303 PE=3 SV=1	38.973	54	5	60	5	85	9.9	8.4	164.98	5	0.933	0.94	-0.1	-0.09	0.49785	0.961689
High	Master Protein	A0A0H2ZPA4	Phosphopantothenate--cysteine ligase OS=Streptococcus pneumoniae serotype 2 (strain D39 / NCTC 7466) OX=373153 GN=coaB PE=4 SV=1	80.545	66	13	79	13	229	25.7	6.52	228.71	13	1.16	0.94	0.21	-0.09	0.509931	0.959316
High	Master Protein	A0A0H2ZRK5	Uncharacterized protein OS=Streptococcus pneumoniae serotype 2 (strain D39 / NCTC 7466) OX=373153 GN=SPD_0431 PE=4 SV=1	15.227	19	4	15	4	282	31.4	5.94	43.84	4	1.003	0.941	0	-0.09	0.817025	0.754804
High	Master Protein	Q8CYJ1	Uncharacterized protein OS=Streptococcus pneumoniae (strain ATCC BAA-255 / R6) OX=171101 GN=spr1393 PE=4 SV=1	147.538	58	20	131	20	466	52.2	4.96	403.07	20	1.091	0.941	0.13	-0.09	0.780577	0.957879
High	Master Protein	Q8DP46	Uncharacterized protein OS=Streptococcus pneumoniae (strain ATCC BAA-255 / R6) OX=171101 GN=spr1357 PE=4 SV=1	16.867	21	5	12	5	388	43.3	9.11	34.34	5	1.513	0.941	0.6	-0.09	0.0225254	0.814086
High	Master Protein	Q8DR92	Dihydrofolate synthetase OS=Streptococcus pneumoniae (strain ATCC BAA-255 / R6) OX=171101 GN=sulB PE=3 SV=1	27.271	18	8	20	8	440	49	5.02	51.55	8	1.044	0.942	0.06	-0.09	0.991946	0.893673
High	Master Protein	Q8CY67	Uncharacterized protein OS=Streptococcus pneumoniae (strain ATCC BAA-255 / R6) OX=171101 GN=spr1942 PE=4 SV=1	8.604	44	2	7	2	66	7.6	5.45	17.34	2	1.066	0.942	0.09	-0.09	0.8868	0.696131
High	Master Protein	Q8DR16	Malonyl CoA-acyl carrier protein transacylase OS=Streptococcus pneumoniae (strain ATCC BAA-255 / R6) OX=171101 GN=fabD PE=1 SV=1	228.172	80	16	280	16	306	33.1	4.82	1016.04	16	0.859	0.943	-0.22	-0.08	0.238625	0.950375
High	Master Protein	Q8CYR3	Uncharacterized protein OS=Streptococcus pneumoniae (strain ATCC BAA-255 / R6) OX=171101 GN=spr1056 PE=4 SV=1	78.964	53	16	99	16	215	25.7	6.8	249.6	16	1.065	0.943	0.09	-0.08	0.894623	0.950101
High	Master Protein	A0A0H2ZNG6	ATP-dependent Clp protease ATP-binding subunit ClpE OS=Streptococcus pneumoniae serotype 2 (strain D39 / NCTC 7466) OX=373153 GN=clpE PE=3 SV=1	277.757	61	42	238	41	752	83.8	5.69	751.24	42	1.09	0.943	0.12	-0.08	0.783236	0.949265
High	Master Protein	A0A0H2ZNX4	Alpha-amylase OS=Streptococcus pneumoniae serotype 2 (strain D39 / NCTC 7466) OX=373153 GN=amy PE=3 SV=1	79.735	47	15	55	15	484	55.8	4.84	208.16	15	0.947	0.944	-0.08	-0.08	0.559002	0.948215
High	Master Protein	A0A0H2ZNG5	Chromosome partition protein Smc OS=Streptococcus pneumoniae serotype 2 (strain D39 / NCTC 7466) OX=373153 GN=smc PE=3 SV=1	100.934	26	26	66	26	1179	133.8	4.98	199.89	26	0.978	0.944	-0.03	-0.08	0.697786	0.938748
High	Master Protein	A0A0H2ZQC5	rRNA (Guanine-N1-)-methyltransferase OS=Streptococcus pneumoniae serotype 2 (strain D39 / NCTC 7466) OX=373153 GN=rrmA PE=4 SV=1	29.072	34	10	26	10	282	32	6.09	61.46	10	1.035	0.944	0.05	-0.08	0.96937	0.981002
High	Master Protein	Q8DQC7	Pantothenate kinase OS=Streptococcus pneumoniae (strain ATCC BAA-255 / R6) OX=171101 GN=coaA PE=3 SV=2	31.887	23	5	15	5	306	35.5	5.05	41.98	5	1.273	0.944	0.35	-0.08	0.22008	0.752353
High	Master Protein	Q8DNM5	Anthranilate synthase component 1 OS=Streptococcus pneumoniae (strain ATCC BAA-255 / R6) OX=171101 GN=trpE PE=3 SV=1	23.684	15	7	14	7	487	55.5	5.83	28.98	7	0.972	0.945	-0.04	-0.08	0.671225	0.818456
High	Master Protein	Q8DRI9	L-serine dehydratase beta subunit OS=Streptococcus pneumoniae (strain ATCC BAA-255 / R6) OX=171101 GN=sdaB PE=4 SV=1	11.438	14	3	7	3	223	24.3	6.96	19.87	3	1.242	0.945	0.31	-0.08	0.282898	0.769087
High	Master Protein	A0A0H2ZNY2	Pneumococcal histidine triad protein E OS=Streptococcus pneumoniae serotype 2 (strain D39 / NCTC 7466) OX=373153 GN=phtE PE=4 SV=1	145.561	48	36	122	36	1039	114.6	5.85	342.96	36	0.657	0.946	-0.61	-0.08	0.00484105	0.93689
High	Master Protein	Q8DNA9	Beta-glucosidase OS=Streptococcus pneumoniae (strain ATCC BAA-255 / R6) OX=171101 GN=bgl2 PE=3 SV=1	13.871	10	5	7	5	483	57	6.1	19.43	5	0.841	0.947	-0.25	-0.08	0.191053	0.715606
High	Master Protein	Q8DRA8	Glutamine--fructose-6-phosphate aminotransferase [isomerizing] OS=Streptococcus pneumoniae (strain ATCC BAA-255 / R6) OX=171101 GN=glmS PE=3 SV=3	556.688	91	39	788	39	602	65.4	5.15	2684.29	39	1.061	0.947	0.09	-0.08	0.909713	0.936601
High	Master Protein	P63374	Phosphate import ATP-binding protein PstB 1 OS=Streptococcus pneumoniae (strain ATCC BAA-255 / R6) OX=171101 GN=pstB1 PE=3 SV=1	153.118	75	17	154	17	252	27.9	5.53	518.65	17	1.057	0.948	0.08	-0.08	0.932108	0.929246
High	Master Protein	Q8DQG5	Peptidyl-prolyl cis-trans isomerase OS=Streptococcus pneumoniae (strain ATCC BAA-255 / R6) OX=171101 GN=ppiA PE=3 SV=1	140.146	73	15	139	14	267	29	5.72	488.77	15	1.115	0.948	0.16	-0.08	0.679302	0.930636
High	Master Protein	A0A0H2ZN65	Oxidoreductase, Gfo/Idh/MocA family protein OS=Streptococcus pneumoniae serotype 2 (strain D39 / NCTC 7466) OX=373153 GN=SPD_1311 PE=4 SV=1	36.306	37	9	25	9	325	36.4	6.21	89.94	9	1.14	0.949	0.19	-0.08	0.581392	0.857013
High	Master Protein	Q04M39	Peptide chain release factor 3 OS=Streptococcus pneumoniae serotype 2 (strain D39 / NCTC 7466) OX=373153 GN=prfC PE=3 SV=1	198.234	63	31	217	31	514	58.4	5.2	659.47	31	1.052	0.95	0.07	-0.07	0.952023	0.922777
High	Master Protein	Q8CWR0	Carbamoyl-phosphate synthase large chain OS=Streptococcus pneumoniae (strain ATCC BAA-255 / R6) OX=171101 GN=carB PE=3 SV=1	591.211	73	59	594	59	1058	116	4.89	2031.34	59	0.96	0.951	-0.06	-0.07	0.618451	0.919206
High	Master Protein	Q8DQ69	Carboxynorspermidine decarboxylase OS=Streptococcus pneumoniae (strain ATCC BAA-255 / R6) OX=171101 GN=nspC PE=4 SV=1	87.071	68	17	79	17	375	42	5.02	244.65	17	0.871	0.952	-0.2	-0.07	0.272101	0.913303
High	Master Protein	A0A0H2ZL92	Uncharacterized protein OS=Streptococcus pneumoniae serotype 2 (strain D39 / NCTC 7466) OX=373153 GN=SPD_1333 PE=4 SV=1	87.358	61	16	91	16	337	37.7	5.31	308.27	16	0.887	0.952	-0.17	-0.07	0.325177	0.912609
High	Master Protein	Q8DPZ5	Spermine/spermidine acetyltransferase OS=Streptococcus pneumoniae (strain ATCC BAA-255 / R6) OX=171101 GN=bltD PE=4 SV=1	21.804	43	4	16	4	159	18.4	4.68	60.44	4	1.011	0.953	0.02	-0.07	0.854658	0.80202
High	Master Protein	A0A0H2ZNE0	Cell division protein FtsZ OS=Streptococcus pneumoniae serotype 2 (strain D39 / NCTC 7466) OX=373153 GN=ftsZ PE=3 SV=1	404.959	81	31	599	31	419	44.4	4.81	1994.02	31	1.052	0.953	0.07	-0.07	0.953228	0.911084
High	Master Protein	P67187	Probable transcriptional regulatory protein spr1738 OS=Streptococcus pneumoniae (strain ATCC BAA-255 / R6) OX=171101 GN=spr1738 PE=3 SV=1	142.298	64	14	215	14	238	25.8	4.63	648.73	14	0.998	0.954	0	-0.07	0.793698	0.904657
High	Master Protein	A0A0H2ZP31	ABC transporter ATP-binding protein OS=Streptococcus pneumoniae serotype 2 (strain D39 / NCTC 7466) OX=373153 GN=SPD_1608 PE=3 SV=1	37.872	26	9	25	9	336	37.4	5.38	71.48	9	1.32	0.954	0.4	-0.07	0.148522	0.856948
High	Master Protein	A0A0H2ZPS6	Branched-chain amino acid ABC transporter, ATP-binding protein OS=Streptococcus pneumoniae serotype 2 (strain D39 / NCTC 7466) OX=373153 GN=livF PE=4 SV=1	52.512	43	10	46	10	236	25.6	7.4	135.15	10	1.03	0.955	0.04	-0.07	0.943057	0.897741
High	Master Protein	Q04N63	Chromosomal replication initiator protein DnaA OS=Streptococcus pneumoniae serotype 2 (strain D39 / NCTC 7466) OX=373153 GN=dnaA PE=3 SV=1	47.945	33	11	37	11	453	51.8	6.06	132.81	11	1.088	0.955	0.12	-0.07	0.792508	0.920485
High	Master Protein	Q8DNP4	Ribosomal protein L11 methyltransferase OS=Streptococcus pneumoniae (strain ATCC BAA-255 / R6) OX=171101 GN=prmA PE=3 SV=2	72.084	50	11	69	11	316	34.8	4.39	257.52	11	1.117	0.955	0.16	-0.07	0.668903	0.893277
High	Master Protein	Q8DQE9	3'-5' exonuclease DinG OS=Streptococcus pneumoniae (strain ATCC BAA-255 / R6) OX=171101 GN=dinG PE=3 SV=1	33.778	14	10	28	10	816	93.4	5.2	74.43	10	0.977	0.956	-0.03	-0.06	0.692519	0.938931
High	Master Protein	Q8DRE5	Magnesium and cobalt transporter OS=Streptococcus pneumoniae (strain ATCC BAA-255 / R6) OX=171101 GN=corA PE=3 SV=1	23.707	16	6	21	6	314	36.4	4.74	46.45	6	1.024	0.956	0.03	-0.07	0.913513	0.884197
High	Master Protein	A0A0H2ZNG9	MutT/nudix family protein OS=Streptococcus pneumoniae serotype 2 (strain D39 / NCTC 7466) OX=373153 GN=SPD_0128 PE=4 SV=1	26.508	42	6	22	6	151	17.3	4.87	74.77	6	0.911	0.957	-0.13	-0.06	0.411417	0.95231
High	Master Protein	A0A0H2ZNT7	ABC transporter, ATP-binding protein OS=Streptococcus pneumoniae serotype 2 (strain D39 / NCTC 7466) OX=373153 GN=SPD_0554 PE=4 SV=1	126.782	78	22	121	22	330	37.8	5.76	389.08	22	1.096	0.957	0.13	-0.06	0.755087	0.891889
High	Master Protein	P0A4S4	Ribosomal RNA large subunit methyltransferase H OS=Streptococcus pneumoniae (strain ATCC BAA-255 / R6) OX=171101 GN=rlmH PE=3 SV=1	22.792	26	5	19	5	159	18.1	9.38	54.88	5	0.844	0.958	-0.24	-0.06	0.197937	0.998996
High	Master Protein	Q8DPA9	Uncharacterized protein OS=Streptococcus pneumoniae (strain ATCC BAA-255 / R6) OX=171101 GN=spr1260 PE=4 SV=1	20.153	16	5	20	5	282	31.9	5.34	44.45	5	1.007	0.959	0.01	-0.06	0.833263	0.963988
High	Master Protein	Q8DQQ2	Uncharacterized protein OS=Streptococcus pneumoniae (strain ATCC BAA-255 / R6) OX=171101 GN=spr0552 PE=3 SV=1	92.316	56	18	88	18	345	38	5.45	241.07	18	1.047	0.959	0.07	-0.06	0.977692	0.885359
High	Master Protein	A0A0H2ZMW4	DNA-binding protein HU OS=Streptococcus pneumoniae serotype 2 (strain D39 / NCTC 7466) OX=373153 GN=hup PE=3 SV=1	126.614	87	12	407	12	91	9.6	9.48	1136.43	12	0.917	0.96	-0.13	-0.06	0.433603	0.879803
High	Master Protein	A0A0H2ZPA6	DNA-binding response regulator OS=Streptococcus pneumoniae serotype 2 (strain D39 / NCTC 7466) OX=373153 GN=SPD_0344 PE=4 SV=1	18.431	31	6	15	6	229	26.9	7.05	46.53	6	1.005	0.96	0.01	-0.06	0.826606	0.943481
High	Master Protein	Q8DP91	Methyltransferase OS=Streptococcus pneumoniae (strain ATCC BAA-255 / R6) OX=171101 GN=spnIM PE=3 SV=1	14.113	17	4	9	4	392	45.3	8.44	31.25	4	0.925	0.961	-0.11	-0.06	0.46813	0.834446
High	Master Protein	Q8DR03	Ketol-acid reductoisomerase (NADP(+)) OS=Streptococcus pneumoniae (strain ATCC BAA-255 / R6) OX=171101 GN=ilvC PE=3 SV=1	142.558	60	23	156	23	340	37.3	4.94	456.04	23	0.968	0.961	-0.05	-0.06	0.651737	0.877491
High	Master Protein	Q8DP52	Phosphoglucomutase OS=Streptococcus pneumoniae (strain ATCC BAA-255 / R6) OX=171101 GN=pgm PE=3 SV=1	466.872	84	37	564	37	572	62.6	4.82	2111	37	1.071	0.961	0.1	-0.06	0.867885	0.879534
High	Master Protein	A0A0H2ZPY7	Pyrimidine-nucleoside phosphorylase OS=Streptococcus pneumoniae serotype 2 (strain D39 / NCTC 7466) OX=373153 GN=pdp PE=3 SV=1	64.13	49	18	51	18	425	46.1	5.19	149.58	18	1.025	0.962	0.04	-0.06	0.920147	0.897982
High	Master Protein	A0A0H2ZQX9	Mevalonate kinase OS=Streptococcus pneumoniae serotype 2 (strain D39 / NCTC 7466) OX=373153 GN=mvk PE=4 SV=1	36.972	45	9	28	9	292	31.4	5.02	106.76	9	1.1	0.962	0.14	-0.06	0.739331	0.935344
High	Master Protein	A0A0H2ZMN9	Phosphotransferase LicD2 OS=Streptococcus pneumoniae serotype 2 (strain D39 / NCTC 7466) OX=373153 GN=licD2 PE=4 SV=1	54.516	40	10	56	10	269	32.1	7.56	167.57	10	1.224	0.962	0.29	-0.06	0.325889	0.857287
High	Master Protein	Q8DQ46	PhoH-like protein OS=Streptococcus pneumoniae (strain ATCC BAA-255 / R6) OX=171101 GN=phoL PE=4 SV=1	84.953	61	16	61	16	322	36.2	6.07	174.79	16	1.116	0.964	0.16	-0.05	0.674987	0.860872
High	Master Protein	A0A0H2ZNG1	Uncharacterized protein OS=Streptococcus pneumoniae serotype 2 (strain D39 / NCTC 7466) OX=373153 GN=SPD_0480 PE=4 SV=1	18.142	32	3	16	3	97	11.2	9.61	53.75	3	1.247	0.964	0.32	-0.05	0.271804	0.979536
High	Master Protein	Q8DNQ5	Uncharacterized protein OS=Streptococcus pneumoniae (strain ATCC BAA-255 / R6) OX=171101 GN=spr1594 PE=4 SV=1	73.35	58	16	44	16	368	41	7.56	159.56	16	0.946	0.965	-0.08	-0.05	0.553815	0.876615
High	Master Protein	P65780	NAD kinase OS=Streptococcus pneumoniae (strain ATCC BAA-255 / R6) OX=171101 GN=nadK PE=3 SV=1	22.413	31	7	19	7	272	31	8.97	52.82	7	1.036	0.966	0.05	-0.05	0.969745	0.907845
High	Master Protein	A0A0H2ZRF0	Pneumococcal histidine triad protein A OS=Streptococcus pneumoniae serotype 2 (strain D39 / NCTC 7466) OX=373153 GN=phpA PE=4 SV=1	129.143	31	27	112	22	816	91.5	5.88	306.87	27	0.916	0.967	-0.13	-0.05	0.431232	0.854863
High	Master Protein	Q8DND8	Cmp-binding-factor 1 OS=Streptococcus pneumoniae (strain ATCC BAA-255 / R6) OX=171101 GN=cbf1 PE=4 SV=1	96.471	49	14	79	14	334	38.3	7.17	264.94	14	1.262	0.967	0.34	-0.05	0.241187	0.851823
High	Master Protein	A0A0H2ZNC9	Glucose-6-phosphate 1-dehydrogenase OS=Streptococcus pneumoniae serotype 2 (strain D39 / NCTC 7466) OX=373153 GN=zwf PE=3 SV=1	175.811	63	27	171	27	495	56.8	5.76	546.74	27	1.229	0.968	0.3	-0.05	0.313292	0.850077
High	Master Protein	Q8DQ62	Teichoic acid phosphorylcholine esterase/choline binding protein E (CbpE) OS=Streptococcus pneumoniae (strain ATCC BAA-255 / R6) OX=171101 GN=lytD PE=1 SV=1	55.014	27	15	50	15	627	72.1	5.5	149.17	15	0.799	0.969	-0.32	-0.05	0.104336	0.846116
High	Master Protein	Q8DP77	ABC transporter ATP-binding protein-aspartate/glutamate transport OS=Streptococcus pneumoniae (strain ATCC BAA-255 / R6) OX=171101 GN=ABC-NDB PE=4 SV=1	83.366	62	16	67	16	247	27.4	6.43	188.81	16	1.196	0.969	0.26	-0.05	0.398598	0.847422
High	Master Protein	Q8DQ67	Beta-alanine synthase or beta-ureidopropionase OS=Streptococcus pneumoniae (strain ATCC BAA-255 / R6) OX=171101 GN=but PE=4 SV=1	116.244	85	15	91	15	291	33.1	5.05	350.03	15	0.877	0.97	-0.19	-0.04	0.293202	0.84273
[truncated: 606 more rows]

## Sheet: Sheet 4
	(R6 WT-Bacitracin) / (R6 DTCS-Bacitracin)
[truncated: 66 more rows]

[truncated: 8 more sheets: Sheet 5, Sheet 6, Sheet 7, Sheet 8, Sheet 9, Sheet 10, Sheet 11, Sheet 12]
